# Supplementary material for: Bis(imidazo[4,5-f][1,10]phenanthroline)dinitratolead(II)
Source: Acta Crystallogr Sect E Struct Rep Online. 2008 Dec 13;65(Pt 1):m54. doi: 10.1107/S1600536808041317 (PMC2967897; doi:10.1107/S1600536808041317)
Supplement: Supplementary file 2 [file e-65-00m54-Isup2.hkl]

#
# h,k,l, Fc-squared, Fo-squared, sigma(Fo-squared) and status flag
#
data_I
_shelx_title ' aa in C2/c'
_shelx_refln_list_code          4
_shelx_F_calc_maximum      469.87
_exptl_crystal_F_000      1488.00
_reflns_d_resolution_high  0.8081
 
loop_
 _symmetry_equiv_pos_as_xyz
 'x, y, z'
 '-x, y, -z+1/2'
 'x+1/2, y+1/2, z'
 '-x+1/2, y+1/2, -z+1/2'
 '-x, -y, -z'
 'x, -y, z-1/2'
 '-x+1/2, -y+1/2, -z'
 'x+1/2, -y+1/2, z-1/2'
 
_cell_length_a    19.2032
_cell_length_b     7.3948
_cell_length_c    17.3918
_cell_angle_alpha  90.000
_cell_angle_beta  100.476
_cell_angle_gamma  90.000
 
_shelx_F_squared_multiplier     1.000
 
loop_
 _refln_index_h
 _refln_index_k
 _refln_index_l
 _refln_F_squared_calc
 _refln_F_squared_meas
 _refln_F_squared_sigma
 _refln_observed_status
   2   0   0   161754.33   108048.27   5544.12 o
   4   0   0    35852.40    34244.36   1061.08 o
   6   0   0    44304.36    43145.48   1338.87 o
   8   0   0   100350.04   102259.28   3079.78 o
  10   0   0    36210.00    37786.23   1220.56 o
  12   0   0    30976.54    30968.47   1036.24 o
  14   0   0    30060.29    32158.76   1436.27 o
  16   0   0    25122.99    27443.37   1224.61 o
  18   0   0     8129.75     8760.38    578.55 o
  20   0   0     7371.07     7804.39    568.83 o
  22   0   0     8114.68     8832.93    620.00 o
   1   1   0    86481.82    88904.26   2605.08 o
   3   1   0    77932.80    76256.60   1593.09 o
   5   1   0    95885.14    98949.57   2276.21 o
   7   1   0    47408.15    48031.55   1158.79 o
   9   1   0    64782.31    60989.72   1333.59 o
  11   1   0    12961.75    11437.09    383.35 o
  13   1   0    40458.28    40381.21   1139.04 o
  15   1   0    32605.58    34717.01    925.21 o
  17   1   0    17620.87    20008.25    827.61 o
  19   1   0    14333.03    15426.30    732.83 o
  21   1   0    11786.69    13528.46    553.32 o
  23   1   0     4231.42     4395.52    327.39 o
   0   2   0    26798.61    23832.88    745.78 o
   2   2   0     2648.71     2387.59     76.12 o
   4   2   0    43814.57    43117.07    859.41 o
   6   2   0    50427.57    49291.49   1171.46 o
   8   2   0    57201.33    55843.45   1338.52 o
  10   2   0    37954.23    38042.98    961.66 o
  12   2   0    28439.73    26423.24    719.29 o
  14   2   0    18627.77    17167.31    892.47 o
  16   2   0    19546.43    18753.46   1194.09 o
  18   2   0    17204.51    16612.58    644.66 o
  20   2   0    10289.50    10747.04    761.75 o
  22   2   0     8234.60     9477.85    543.16 o
   1   3   0    54900.96    54145.58   1327.52 o
   3   3   0    53837.26    53237.54    992.80 o
   5   3   0    40978.26    40092.54    816.89 o
   7   3   0    39552.92    39256.62    806.38 o
   9   3   0    38918.97    38654.67    964.65 o
  11   3   0    32178.39    31134.05    815.64 o
  13   3   0    11916.89    12235.98    405.11 o
  15   3   0     8800.46     8606.16    348.39 o
  17   3   0    11989.89    11553.26    492.01 o
  19   3   0     6507.97     5819.45    423.82 o
  21   3   0     4791.76     4849.45    402.74 o
   0   4   0     7610.13     7690.81    375.22 o
   2   4   0    58025.39    56472.01   1135.62 o
   4   4   0    55407.14    56111.25   1120.79 o
   6   4   0    36141.26    36599.97    764.50 o
   8   4   0    22750.45    22507.94    550.63 o
  10   4   0    15030.53    15666.80    462.73 o
  12   4   0    15721.39    15502.07    549.12 o
  14   4   0    15326.16    15902.64    587.97 o
  16   4   0    11418.61    11181.31    490.63 o
  18   4   0     8867.40     8670.79    677.22 o
  20   4   0     3363.51     3054.04    449.82 o
   1   5   0    22747.75    22119.80    536.33 o
   3   5   0    22539.71    20994.99    440.81 o
   5   5   0    15184.31    14308.85    348.02 o
   7   5   0    17181.07    16784.98    489.45 o
   9   5   0    14072.97    14562.55    593.62 o
  11   5   0    29430.36    30311.60    931.71 o
  13   5   0    14447.73    15077.53    567.95 o
  15   5   0     5509.43     5330.73    912.95 o
  17   5   0     6608.58     6738.40    484.02 o
  19   5   0     3908.45     3444.79    628.92 o
   0   6   0     6536.19     6305.11    307.53 o
   2   6   0    17393.56    16453.61    397.87 o
   4   6   0    14693.59    14290.09    442.74 o
   6   6   0    11655.13    11329.73    373.97 o
   8   6   0    12572.93    12444.34    412.51 o
  10   6   0    13588.81    14153.74    634.15 o
  12   6   0     9013.62     9249.30    507.07 o
  14   6   0     3635.62     3865.60    362.10 o
  16   6   0     1769.93     2150.44    309.31 o
   1   7   0     6046.83     6179.99    262.26 o
   3   7   0     5157.99     4994.59    207.01 o
   5   7   0     6585.11     6405.45    287.23 o
   7   7   0     7235.02     6494.45    343.17 o
   9   7   0     2577.06     2752.93    277.23 o
  11   7   0     1990.70     2281.99    282.84 o
  13   7   0     3585.82     3387.73    354.36 o
  15   7   0     3523.98     3483.75    511.09 o
   0   8   0     3910.15     3844.31    287.51 o
   2   8   0     3208.68     3244.04    272.03 o
   4   8   0     2899.65     2811.87    344.31 o
   6   8   0     1345.77     1429.05    282.42 o
   8   8   0      552.33      703.18    202.12 o
  10   8   0     1829.05     1968.79    462.09 o
   3   9   0     2761.15     1955.00    330.84 o
 -23   1   1      246.55      235.05    167.29 o
 -21   1   1      527.95      399.49    171.49 o
 -19   1   1      103.54       15.59    123.91 o
 -17   1   1      906.49     1250.89    197.00 o
 -15   1   1        7.22       80.64     84.09 o
 -13   1   1       12.98       -4.17     65.21 o
 -11   1   1      197.81      254.81     60.22 o
  -9   1   1    12665.11    14274.69    366.82 o
  -7   1   1      521.78      546.52     66.48 o
  -5   1   1     4572.56     4877.22    172.18 o
  -3   1   1     6348.03     7115.53    191.58 o
  -1   1   1     1301.21     1456.46     63.44 o
   1   1   1       27.23       21.32     23.81 o
   3   1   1    10087.34    10395.51    328.54 o
   5   1   1     4891.76     5501.70    159.73 o
   7   1   1     3672.93     3806.37    246.12 o
   9   1   1     1478.91     1488.48     92.12 o
  11   1   1       27.65       64.26     62.03 o
  13   1   1      614.31      684.50    109.02 o
  15   1   1     1259.70     1216.67    165.86 o
  17   1   1     1128.77     1010.40    170.00 o
  19   1   1       78.44      166.93    134.19 o
  21   1   1       74.24      -86.79    138.43 o
  23   1   1        4.94     -106.72    215.56 o
 -22   2   1      547.90      229.52    183.33 o
 -20   2   1      280.08      328.45    159.89 o
 -18   2   1      280.20      133.61    131.16 o
 -16   2   1      778.18      831.29    130.08 o
 -14   2   1     2005.30     2076.51    161.79 o
 -12   2   1     3342.41     3351.67    180.79 o
 -10   2   1     4074.55     4445.75    264.41 o
  -8   2   1     2011.59     2039.69    121.10 o
  -6   2   1     4291.75     4135.42    151.68 o
  -4   2   1    10457.60    10949.44    264.92 o
  -2   2   1    20572.72    21325.83    409.81 o
   0   2   1     5385.74     5435.89    144.41 o
   2   2   1   191328.97   205508.22   3939.61 o
   4   2   1     1971.18     1735.42     58.11 o
   6   2   1     4036.81     3878.08    131.05 o
   8   2   1     4207.74     4465.59    176.65 o
  10   2   1      726.87      838.04     95.52 o
  12   2   1       46.92      104.40     70.58 o
  14   2   1       56.66      -28.60     81.31 o
  16   2   1      480.69      191.67    138.06 o
  18   2   1       30.02      -61.24    126.31 o
  20   2   1     1373.25     1320.91    248.58 o
  22   2   1      209.09       68.28    190.61 o
 -21   3   1     1298.56     1097.07    310.46 o
 -19   3   1      171.47      322.55    178.83 o
 -17   3   1      587.26      365.63    128.66 o
 -15   3   1     2623.25     2441.45    190.00 o
 -13   3   1      118.53      128.04     74.93 o
 -11   3   1       78.30       98.38     59.20 o
  -9   3   1     9736.17     9913.48    309.51 o
  -7   3   1      104.77      198.66     42.00 o
  -5   3   1     6547.73     6682.80    178.57 o
  -3   3   1      743.48      733.48     57.10 o
  -1   3   1    20093.45    20678.05    476.30 o
   1   3   1     7105.10     7626.46    203.99 o
   3   3   1      939.05      973.92     55.55 o
   5   3   1      353.02      494.11     48.21 o
   7   3   1      709.47      801.80     54.10 o
   9   3   1     3093.64     3242.29    155.03 o
  11   3   1     1764.06     1647.15    126.08 o
  13   3   1    15600.34    15629.94    486.78 o
  15   3   1     4244.46     3732.65    268.98 o
  17   3   1      144.75       20.49    126.26 o
  19   3   1      204.23      492.14    202.75 o
  21   3   1      160.48     -114.59    180.00 o
 -20   4   1      574.28      171.77    258.01 o
 -18   4   1     1715.87     1618.41    325.16 o
 -16   4   1      119.33      -34.14    145.32 o
 -14   4   1       71.48      -47.03    107.59 o
 -12   4   1      850.62      704.02    107.10 o
 -10   4   1     1516.35     1542.02    122.29 o
  -8   4   1      244.11      226.71     83.59 o
  -6   4   1      968.39     1017.93    109.85 o
  -4   4   1     8311.32     8538.59    227.30 o
  -2   4   1     6044.22     6219.94    161.50 o
   0   4   1     5305.37     5338.83    171.08 o
   2   4   1     3183.67     3345.78    116.36 o
   4   4   1    49082.59    49757.86    944.63 o
   6   4   1     8570.81     9324.46    239.55 o
   8   4   1     2453.22     2512.68    123.78 o
  10   4   1     5567.58     5619.05    271.06 o
  12   4   1    12738.71    13440.22    499.44 o
  14   4   1     3854.67     3765.00    263.76 o
  16   4   1     1237.42     1240.89    374.52 o
  18   4   1      406.40      278.15    166.73 o
  20   4   1      459.47      467.95    275.75 o
 -19   5   1      984.70      680.07    247.07 o
 -17   5   1     1681.12     1249.48    268.70 o
 -15   5   1     1076.47     1618.38    300.55 o
 -13   5   1     3917.91     3818.00    362.71 o
 -11   5   1     8448.69     9210.36    390.40 o
  -9   5   1     4351.63     4375.90    239.48 o
  -7   5   1     1686.83     1763.44    113.03 o
  -5   5   1     5271.10     5494.19    177.29 o
  -3   5   1     4490.81     4608.12    185.64 o
  -1   5   1     1143.18     1261.04     89.06 o
   1   5   1     1408.35     1390.94     83.88 o
   3   5   1     6074.03     6142.02    184.40 o
   5   5   1     5858.20     6107.02    206.81 o
   7   5   1     3775.26     3818.51    189.71 o
   9   5   1     3111.12     3419.03    192.51 o
  11   5   1      530.75      728.78    137.00 o
  13   5   1      116.38      182.80    120.41 o
  15   5   1      737.81      985.56    243.00 o
  17   5   1     2145.90     1939.06    306.76 o
  19   5   1     1470.18      950.36    286.52 o
 -16   6   1     1764.56     1977.72    312.26 o
 -14   6   1     2724.19     2604.58    323.04 o
 -12   6   1     3784.24     3658.46    327.86 o
 -10   6   1     5314.00     5315.83    365.13 o
  -8   6   1     6901.85     7297.91    326.54 o
  -6   6   1     2748.24     2669.57    162.52 o
  -4   6   1     3308.03     3540.56    184.00 o
  -2   6   1     2944.19     3021.13    123.05 o
   0   6   1     2211.01     2384.44    130.20 o
   2   6   1     6333.73     6160.06    262.75 o
   4   6   1     2215.38     2165.43    142.28 o
   6   6   1      955.92      729.91    109.66 o
   8   6   1      330.94      413.53    103.36 o
  10   6   1      114.05      174.01    112.14 o
  12   6   1     1025.13     1368.91    185.88 o
  14   6   1     1314.98     1500.73    257.32 o
  16   6   1      825.04      959.05    264.97 o
 -15   7   1     1161.04     1076.29    273.69 o
 -13   7   1     2141.92     2301.68    308.64 o
 -11   7   1      562.41      385.73    184.17 o
  -9   7   1      134.68      140.57    152.72 o
  -7   7   1     1843.23     1766.82    190.45 o
  -5   7   1     2908.85     2369.73    199.99 o
  -3   7   1     5628.23     5474.45    267.56 o
  -1   7   1     5284.98     5518.54    248.52 o
   1   7   1     4476.96     4952.11    209.75 o
   3   7   1     3382.00     3549.91    177.60 o
   5   7   1     3364.90     3456.49    211.26 o
   7   7   1     3265.30     3416.92    206.44 o
   9   7   1     2320.19     2563.81    194.46 o
  11   7   1     2470.13     2415.48    286.04 o
  13   7   1     1100.49     1190.62    255.75 o
 -10   8   1      738.76      725.73    214.01 o
  -8   8   1      504.17      294.40    207.25 o
  -6   8   1      826.76      725.20    243.43 o
  -4   8   1     2248.78     2299.03    315.08 o
  -2   8   1     2889.42     3029.33    387.89 o
   0   8   1     3135.20     3365.31    213.15 o
   2   8   1     3879.95     3932.39    249.81 o
   4   8   1     1249.70     1413.20    204.39 o
   6   8   1     2697.09     2382.33    286.09 o
   8   8   1     5079.08     4902.09    320.53 o
  10   8   1     2740.13     2366.43    290.19 o
  -3   9   1      756.59      505.52    242.73 o
  -1   9   1     1011.74     1063.28    273.95 o
   3   9   1     1691.58     1369.16    600.96 o
 -22   0   2     8425.31     8890.90    612.58 o
 -20   0   2    12020.34    14039.50   1231.51 o
 -18   0   2    12808.13    14087.08    768.46 o
 -16   0   2    29820.49    31725.41   1384.95 o
 -14   0   2    41492.46    43991.27   1797.01 o
 -12   0   2    15421.45    13624.62    452.42 o
 -10   0   2     8120.95     6256.06    255.95 o
  -8   0   2    28614.96    26412.39    744.04 o
  -6   0   2    89268.98    93605.95   2414.30 o
  -4   0   2    16833.21    18446.42    592.78 o
  -2   0   2    24937.33    27718.90   1448.87 o
   0   0   2    37631.07    38672.18   1994.08 o
   2   0   2    20400.13    19885.55    886.47 o
   4   0   2   220776.28   231078.91   6758.96 o
   6   0   2    26898.86    27117.21    878.81 o
   8   0   2    94000.88    94815.70   2879.80 o
  10   0   2    39691.32    39325.77   1284.29 o
  12   0   2    53685.22    55040.29   1740.91 o
  14   0   2    42538.55    47760.00   1932.59 o
  16   0   2    37035.52    40994.02   1718.07 o
  18   0   2    11329.73    12756.70    715.54 o
  20   0   2    12017.07    13253.37    891.18 o
  22   0   2     5393.49     6449.71    537.48 o
 -23   1   2     4552.94     4968.02    382.44 o
 -21   1   2     6738.82     7059.14    493.88 o
 -19   1   2     9468.41    10849.06    622.35 o
 -17   1   2    21996.10    22875.29   1173.06 o
 -15   1   2    34844.22    35940.09   1279.34 o
 -13   1   2    30613.87    28955.96   1760.48 o
 -11   1   2    44126.57    43935.50    990.40 o
  -9   1   2    54891.82    54425.35   1192.23 o
  -7   1   2    30302.42    29953.48    729.34 o
  -5   1   2   125909.48   122467.45   2558.88 o
  -3   1   2    37450.74    37966.27    991.87 o
  -1   1   2   134955.06   139187.42   3164.94 o
   1   1   2    70118.95    74066.78   1550.96 o
   3   1   2    78061.04    78439.78   2009.47 o
   5   1   2    46205.72    43710.52    999.35 o
   7   1   2    82409.55    79655.09   2341.97 o
   9   1   2    37542.57    36978.64    843.92 o
  11   1   2    29213.03    28379.14    812.73 o
  13   1   2    26626.67    27684.37   1275.12 o
  15   1   2    10801.04    11811.31    468.65 o
  17   1   2    14298.57    16166.63    597.64 o
  19   1   2    17094.14    18823.09    675.99 o
  21   1   2     9500.15     9944.08    712.46 o
 -22   2   2     5833.06     5728.75    427.06 o
 -20   2   2    10543.82    10549.83    470.16 o
 -18   2   2     9933.10     9770.59    591.59 o
 -16   2   2    12556.01    11921.77    749.76 o
 -14   2   2    29351.05    30195.67   1046.11 o
 -12   2   2    51805.23    50889.33   1475.56 o
 -10   2   2    60981.64    60168.64   1458.62 o
  -8   2   2    62949.00    61226.79   1359.94 o
  -6   2   2    90030.07    88344.98   1869.14 o
  -4   2   2    81152.17    81768.62   1723.43 o
  -2   2   2    47301.01    50138.97   1067.67 o
   0   2   2    99487.87   105557.05   2035.90 o
   2   2   2   184350.69   190245.27   3967.05 o
   4   2   2   141356.94   144247.91   3005.21 o
   6   2   2    16646.57    16287.63    524.22 o
   8   2   2    41018.12    40068.07    900.61 o
  10   2   2    33998.15    33254.71    854.52 o
  12   2   2    17451.56    15691.57    831.18 o
  14   2   2     4570.62     4235.54    231.30 o
  16   2   2    12137.86    11478.78    675.79 o
  18   2   2    13014.53    13955.83   1316.37 o
  20   2   2     9392.13     9871.46    693.73 o
  22   2   2     4799.43     4934.05    592.31 o
 -21   3   2     8401.73     7762.86   1590.06 o
 -19   3   2    11201.44     8944.85    763.93 o
 -17   3   2    11986.97    11747.12    430.58 o
 -15   3   2     8834.15     8842.58    346.80 o
 -13   3   2    18882.33    19034.43    705.22 o
 -11   3   2    25137.65    24714.56    674.87 o
  -9   3   2    30741.25    29846.07    767.29 o
  -7   3   2    42736.32    44099.84   1231.36 o
  -5   3   2    46408.79    45819.12   1005.43 o
  -3   3   2    52598.38    52264.20    975.11 o
  -1   3   2    39804.46    39248.30    791.97 o
   1   3   2    53608.48    53131.22   1056.71 o
   3   3   2    66257.66    67686.85   1335.83 o
   5   3   2    56183.50    55332.75   1032.22 o
   7   3   2    38715.14    38148.82    784.96 o
   9   3   2    38497.14    38541.33    880.37 o
  11   3   2    29994.53    29621.08    785.92 o
  13   3   2    24640.03    24219.40    902.92 o
  15   3   2    21684.85    20285.19   1245.73 o
  17   3   2    11673.33    10154.13    467.47 o
  19   3   2     4845.13     4578.23    401.60 o
  21   3   2     4413.14     4806.03    419.64 o
 -20   4   2     6647.50     6387.01    691.56 o
 -18   4   2    10038.30    10032.08    553.85 o
 -16   4   2    11292.09    11579.94    581.05 o
 -14   4   2     9707.54    10353.42    654.51 o
 -12   4   2    12626.09    12960.55    418.65 o
 -10   4   2    19587.81    19514.05    551.98 o
  -8   4   2    25756.66    24996.23    660.81 o
  -6   4   2    20250.62    20227.75    494.68 o
  -4   4   2    50918.03    50340.28    956.73 o
  -2   4   2    44327.32    44024.14    899.57 o
   0   4   2    35673.81    35393.45    796.44 o
   2   4   2    22405.86    20779.20    453.72 o
   4   4   2     1657.43     1526.13     83.12 o
   6   4   2    18949.00    17707.11    372.73 o
   8   4   2    24941.22    24892.43    670.68 o
  10   4   2    30542.76    30577.75    818.68 o
  12   4   2    32189.03    32528.72    994.06 o
  14   4   2    14689.33    14794.17    565.79 o
  16   4   2     7519.56     7702.21    631.01 o
  18   4   2     7163.15     6910.82    613.90 o
  20   4   2     4414.65     3823.75    415.12 o
 -19   5   2     5508.82     6142.88    679.37 o
 -17   5   2     5243.12     5538.76    431.94 o
 -15   5   2     6366.20     6458.50    436.78 o
 -13   5   2    13641.53    15126.01    677.18 o
 -11   5   2     8623.03     8737.39    469.62 o
  -9   5   2    13750.88    13544.41    418.95 o
  -7   5   2    26771.21    27156.72    719.82 o
  -5   5   2    18533.54    18470.29    433.90 o
  -3   5   2    28346.70    27431.36    557.56 o
  -1   5   2    15318.36    15044.93    359.25 o
   1   5   2    19782.91    19341.05    442.06 o
   3   5   2    16764.27    16281.91    418.17 o
   5   5   2    13745.54    13683.56    411.86 o
   7   5   2     7161.02     7760.83    285.48 o
   9   5   2    10766.64    11099.66    375.96 o
  11   5   2    12032.78    13035.97    496.78 o
  13   5   2     8371.94     8744.36    419.84 o
  15   5   2     9979.38    10293.12    476.85 o
  17   5   2     6357.73     6184.13    525.32 o
  19   5   2     3188.41     3259.99    399.91 o
 -16   6   2     5350.68     5646.88    696.93 o
 -14   6   2     4659.05     5512.52    423.29 o
 -12   6   2     5464.53     6183.82    650.41 o
 -10   6   2     6491.77     6842.96    419.60 o
  -8   6   2     8597.54     8901.66    499.03 o
  -6   6   2     7623.19     7647.50    278.89 o
  -4   6   2    11752.95    11533.85    287.09 o
  -2   6   2    13002.73    12845.57    307.63 o
   0   6   2    10608.31    10858.34    322.82 o
   2   6   2     9459.91     9237.56    286.99 o
   4   6   2    14072.76    13645.88    382.70 o
   6   6   2    33702.41    31033.77    830.14 o
   8   6   2    11693.94    11568.77    433.37 o
  10   6   2     2196.59     2274.47    184.20 o
  12   6   2     4831.57     5060.35    310.43 o
  14   6   2     8458.19     8838.06    437.83 o
  16   6   2     4843.40     4664.96    421.03 o
 -15   7   2     3468.00     3727.15    398.17 o
 -13   7   2     3499.91     3350.78    353.01 o
 -11   7   2     4323.39     4666.61    695.56 o
  -9   7   2     8897.73     8480.94    479.97 o
  -7   7   2     7463.57     7613.92    430.31 o
  -5   7   2     3484.00     3441.78    352.84 o
  -3   7   2     6267.86     5842.64    467.84 o
  -1   7   2    10894.35    10876.61    338.06 o
   1   7   2     9662.64     9765.37    315.03 o
   3   7   2     6169.99     6163.17    262.15 o
   5   7   2     7787.05     7379.00    297.68 o
   7   7   2     8092.84     7716.35    318.12 o
   9   7   2     5671.57     5601.67    344.52 o
  11   7   2     3762.13     3881.88    367.43 o
  13   7   2     2800.94     2802.38    323.26 o
 -10   8   2     4294.54     3584.14    418.11 o
  -8   8   2     4169.15     3681.15    413.26 o
  -6   8   2     4654.86     4379.00    423.24 o
  -4   8   2     4135.61     4273.42    409.54 o
  -2   8   2     5724.22     6260.33    477.98 o
   0   8   2     4780.83     4798.52    290.45 o
   2   8   2     2641.36     2507.08    398.71 o
   4   8   2     3562.26     3726.71    225.58 o
   6   8   2     3360.68     3314.08    217.50 o
   8   8   2     2195.54     2299.06    311.99 o
  10   8   2     1175.53     1181.42    438.77 o
  -3   9   2     1543.73     1807.11    242.18 o
  -1   9   2     1540.49     1974.66    286.63 o
   1   9   2     1527.75     1419.21    294.21 o
 -23   1   3       28.70       91.54    199.69 o
 -21   1   3     1782.72     1700.19    218.85 o
 -19   1   3      818.09      638.39    160.53 o
 -17   1   3      312.60      183.90    122.82 o
 -15   1   3      332.32      321.46     85.98 o
 -13   1   3        8.79      -38.15     54.50 o
 -11   1   3      374.36      361.70     60.87 o
  -9   1   3      310.21      358.51     49.07 o
  -7   1   3        9.83       29.43     28.90 o
  -5   1   3       10.29       28.50     24.25 o
  -3   1   3    12312.73    13794.93    346.14 o
  -1   1   3     4880.84     5304.86    147.72 o
   1   1   3     4433.42     4323.68    129.33 o
   3   1   3     9158.43     8531.57    232.12 o
   5   1   3     3483.16     3623.75    128.20 o
   7   1   3     2874.76     3149.55    111.12 o
   9   1   3      375.07      330.51     59.11 o
  11   1   3      631.20      671.63    100.40 o
  13   1   3     1509.02     1475.65    151.43 o
  15   1   3     3435.50     3516.75    258.32 o
  17   1   3     4638.24     4976.78    306.99 o
  19   1   3     1637.57     1537.78    245.24 o
  21   1   3        7.01        5.15    166.49 o
 -22   2   3      332.11      225.35    196.69 o
 -20   2   3      324.97      334.76    182.61 o
 -18   2   3       35.41      -33.40    116.87 o
 -16   2   3     2460.69     2684.11    169.68 o
 -14   2   3      117.88       63.63     71.71 o
 -12   2   3     1079.89     1130.12    113.66 o
 -10   2   3     1175.94     1142.61     87.67 o
  -8   2   3    15865.85    16833.73    412.08 o
  -6   2   3     9091.14     8915.10    235.49 o
  -4   2   3     1153.54     1225.58     62.37 o
  -2   2   3    38076.88    40213.57    803.09 o
   0   2   3    23681.52    25286.39    482.46 o
   2   2   3     3008.78     3474.67    138.12 o
   4   2   3     4681.52     4688.79    154.09 o
   6   2   3      245.33      179.48     51.70 o
   8   2   3     5828.32     5652.91    163.26 o
  10   2   3      976.98      873.83    113.27 o
  12   2   3     1274.82     1274.03    130.62 o
  14   2   3     7645.07     7318.53    311.84 o
  16   2   3      446.36       99.87    124.34 o
  18   2   3      782.57      494.18    192.87 o
  20   2   3      352.00      532.53    218.65 o
 -21   3   3      892.71      909.24    325.66 o
 -19   3   3      671.38      323.16    159.79 o
 -17   3   3      988.83      939.73    151.84 o
 -15   3   3      436.03      567.87    108.07 o
 -13   3   3       51.60      148.28     82.42 o
 -11   3   3     1958.26     1863.73    131.98 o
  -9   3   3     1380.98     1371.29    103.05 o
  -7   3   3     8635.06     8956.12    251.79 o
  -5   3   3    13545.39    14029.65    352.00 o
  -3   3   3     1157.95     1179.10     60.89 o
  -1   3   3    21066.74    21985.08    464.15 o
   1   3   3       91.00       80.27     23.77 o
   3   3   3      438.62      608.86     66.20 o
   5   3   3       79.91       81.36     31.64 o
   7   3   3     4867.43     5016.33    148.28 o
   9   3   3      178.45      262.65     76.16 o
  11   3   3     1736.36     1771.98    178.15 o
  13   3   3     1399.91     1294.57    171.59 o
  15   3   3      470.43      480.08    177.65 o
  17   3   3      208.53      220.73    156.22 o
  19   3   3       51.05       96.52    193.73 o
  21   3   3       24.91      195.53    216.89 o
 -20   4   3     1462.47     1471.99    270.39 o
 -18   4   3     1078.19      714.97    205.97 o
 -16   4   3     2635.97     2947.81    248.69 o
 -14   4   3     2476.14     2940.26    340.86 o
 -12   4   3     2002.31     2379.35    308.89 o
 -10   4   3     1716.68     1899.61    131.25 o
  -8   4   3      388.78      338.62     67.24 o
  -6   4   3      798.07      844.08     76.86 o
  -4   4   3     1363.74     1388.60     77.09 o
  -2   4   3     5361.76     5455.85    161.36 o
   0   4   3     2583.59     2740.24    105.32 o
   2   4   3      132.56      116.85     34.62 o
   4   4   3     1417.99     1559.87     89.75 o
   6   4   3      124.43      118.15     49.10 o
   8   4   3    11967.03    11452.01    366.60 o
  10   4   3     1948.17     1712.75    146.70 o
  12   4   3       79.03       55.35    104.13 o
  14   4   3      761.85      700.55    155.55 o
  16   4   3     3948.69     3886.54    623.14 o
  18   4   3      999.90      935.28    217.78 o
  20   4   3      711.10      495.27    247.84 o
 -19   5   3     1025.37     1239.39    221.45 o
 -17   5   3      737.15      720.38    221.55 o
 -15   5   3      919.11     1523.80    250.17 o
 -13   5   3     5085.36     5295.31    423.64 o
 -11   5   3     4445.61     4616.39    287.22 o
  -9   5   3     1758.54     1581.40    158.66 o
  -7   5   3     2020.20     2036.18    133.18 o
  -5   5   3     3426.50     3303.60    174.49 o
  -3   5   3     2000.34     2097.26    113.03 o
  -1   5   3     2846.14     3199.45    126.72 o
   1   5   3     9603.05    10046.81    303.67 o
   3   5   3    13451.82    13554.48    334.84 o
   5   5   3     3942.95     3762.62    203.27 o
   7   5   3     1980.26     2079.49    148.78 o
   9   5   3     2349.83     2338.48    168.05 o
  11   5   3     1926.12     1853.38    169.08 o
  13   5   3      870.64      805.04    166.43 o
  15   5   3     1226.41      975.75    196.47 o
  17   5   3     1646.52     1526.35    245.66 o
 -16   6   3      902.06      998.05    256.90 o
 -14   6   3      858.77      809.32    228.13 o
 -12   6   3     2354.00     2469.82    376.26 o
 -10   6   3     6004.45     5724.38    419.57 o
  -8   6   3     4506.46     4671.79    262.50 o
  -6   6   3     1837.51     1985.00    287.50 o
  -4   6   3     4303.32     4733.83    279.24 o
  -2   6   3     3681.41     3846.37    167.75 o
   0   6   3     6378.38     6442.62    229.95 o
   2   6   3     6326.31     6115.05    244.72 o
   4   6   3     7055.57     7108.96    313.15 o
   6   6   3    12901.13    11800.09    395.17 o
   8   6   3     6774.98     6857.05    292.31 o
  10   6   3     3191.25     3065.73    208.25 o
  12   6   3     1497.17     1883.77    271.35 o
  14   6   3      618.55      614.66    184.90 o
  16   6   3     2230.75     2220.70    268.17 o
 -15   7   3     1493.02     1624.67    298.26 o
 -13   7   3     2295.84     2256.46    313.13 o
 -11   7   3     2033.26     2105.34    309.92 o
  -9   7   3     4709.89     5075.67    378.59 o
  -7   7   3     2799.63     2486.91    325.66 o
  -5   7   3     1956.53     1581.84    257.63 o
  -3   7   3     3803.14     3855.94    356.09 o
  -1   7   3     1646.03     2025.98    166.92 o
   1   7   3     1720.16     1742.29    133.65 o
   3   7   3     2036.06     2130.82    162.42 o
   5   7   3     2977.34     2768.64    212.29 o
   7   7   3     3694.10     3370.53    211.81 o
   9   7   3     3979.91     3854.33    235.77 o
  11   7   3     3332.34     3302.34    299.28 o
  13   7   3     1795.88     1722.32    282.84 o
 -10   8   3     1560.59     1436.63    736.66 o
  -8   8   3     2455.27     1734.90    311.38 o
  -6   8   3     2974.84     3472.46    393.83 o
  -4   8   3     2642.26     2765.99    341.03 o
  -2   8   3     1017.16     1090.39    185.93 o
   0   8   3     1495.72     1327.62    208.65 o
   2   8   3     2719.03     2642.34    218.97 o
   4   8   3     2270.10     2828.53    318.06 o
   6   8   3      736.74      615.68    134.09 o
   8   8   3       98.62       78.19    121.85 o
  10   8   3      928.97      758.39    326.50 o
  -3   9   3     2694.53     3196.19    346.84 o
  -1   9   3     2459.74     2246.04    298.04 o
   1   9   3     1458.17     1027.79    209.76 o
 -22   0   4     8120.78     8950.49   1326.25 o
 -20   0   4    10113.96    11191.68    687.72 o
 -18   0   4    12492.82    12950.58   1315.01 o
 -16   0   4    30545.71    29510.09   1299.11 o
 -14   0   4    14587.64    13416.76    688.52 o
 -12   0   4    44464.38    39953.20   1302.54 o
 -10   0   4    93545.68    99624.41   3008.28 o
  -8   0   4   117794.47   129374.83   3844.04 o
  -6   0   4    40322.57    42667.83   1759.86 o
  -4   0   4    48776.68    50602.93   1859.44 o
  -2   0   4   136851.45   141918.84   3605.02 o
   0   0   4    15213.76    14629.84    458.64 o
   2   0   4    24031.04    23573.62    725.94 o
   4   0   4    81274.99    81004.27   2076.31 o
   6   0   4    67538.86    67986.27   1772.15 o
   8   0   4    45194.42    45173.41   1426.77 o
  10   0   4    23882.71    22680.20    798.66 o
  12   0   4    54944.26    53976.76   1737.84 o
  14   0   4    18957.46    20784.14    982.38 o
  16   0   4      709.68      782.41    251.71 o
  18   0   4     4852.66     5282.76    454.87 o
  20   0   4    18566.27    17891.48    935.93 o
  22   0   4     6965.37     8011.54    868.68 o
 -23   1   4     7691.35     7636.09    659.34 o
 -21   1   4    13380.02    13215.09    637.13 o
 -19   1   4     5889.37     6458.44    498.71 o
 -17   1   4    16584.18    16011.17    581.92 o
 -15   1   4    23738.39    23610.94   1046.55 o
 -13   1   4    31880.82    31423.49    756.89 o
 -11   1   4    41324.86    39513.95    965.55 o
  -9   1   4    46909.25    45479.65   1436.52 o
  -7   1   4    86810.88    88443.11   1736.75 o
  -5   1   4    51980.60    55024.57   1086.33 o
  -3   1   4    62155.48    66194.34   1527.88 o
  -1   1   4   145697.52   149319.25   3096.29 o
   1   1   4    35914.28    35510.54   1074.71 o
   3   1   4    63246.43    61488.01   1201.13 o
   5   1   4    81760.40    83710.53   1638.86 o
   7   1   4    69313.66    70805.89   1403.80 o
   9   1   4    32477.45    33217.36    885.61 o
  11   1   4    40302.39    41769.21   1523.63 o
  13   1   4    24074.46    25029.07    936.20 o
  15   1   4    16492.99    16806.15    934.15 o
  17   1   4     8655.62    10191.24    672.98 o
  19   1   4     7080.84     7866.21    688.05 o
  21   1   4     6284.14     7080.92    467.01 o
 -22   2   4     8289.37     8888.90    531.37 o
 -20   2   4    11761.22     9798.67    539.98 o
 -18   2   4    10973.53     9438.46   1356.51 o
 -16   2   4    15937.58    16489.81    474.58 o
 -14   2   4    21734.88    21370.98    559.75 o
 -12   2   4    37610.21    36744.14    943.59 o
 -10   2   4    28248.22    26132.05    574.71 o
  -8   2   4    22698.09    19904.52    445.44 o
  -6   2   4    47218.02    45749.93    985.54 o
  -4   2   4    77510.68    76765.61   2060.38 o
  -2   2   4    52296.78    53199.89   1133.24 o
   0   2   4    47254.77    48739.11    967.78 o
   2   2   4    91791.54    94960.33   2191.50 o
   4   2   4    87529.84    88509.45   2051.75 o
   6   2   4    46703.30    46384.25    935.04 o
   8   2   4    34671.66    33692.91    718.86 o
  10   2   4    24467.14    22889.50    874.31 o
  12   2   4    30158.37    29950.54    810.74 o
  14   2   4    31365.21    31759.78    993.70 o
  16   2   4    24332.90    24087.68   1393.60 o
  18   2   4    13594.09    13320.90   1593.62 o
  20   2   4     9070.97     9909.10    610.03 o
 -21   3   4     4561.23     3956.82    525.49 o
 -19   3   4    11317.02    10966.23   1070.43 o
 -17   3   4    15516.55    15458.62    600.70 o
 -15   3   4    17869.48    18701.05    574.26 o
 -13   3   4    27663.60    29372.94    801.98 o
 -11   3   4    23308.03    22818.45    627.36 o
  -9   3   4    27834.15    26330.81    622.49 o
  -7   3   4    28552.62    27006.36    629.45 o
  -5   3   4    45231.11    42037.73    932.42 o
  -3   3   4    39873.70    39239.63    748.95 o
  -1   3   4    30222.43    29757.33    619.68 o
   1   3   4    47429.39    47933.58    898.10 o
   3   3   4    43937.46    44378.87   1066.94 o
   5   3   4    24101.51    22855.07    728.82 o
   7   3   4    27837.70    27057.04    632.07 o
   9   3   4    28164.22    28453.12    756.38 o
  11   3   4    21004.41    21457.36    618.12 o
  13   3   4    16855.34    16414.63   1208.04 o
  15   3   4    17678.63    18032.04    668.03 o
  17   3   4    15251.27    14079.15    586.73 o
  19   3   4    10928.53     9911.55    928.68 o
 -20   4   4     5819.62     6089.01    377.76 o
 -18   4   4    10051.96    11244.04    443.20 o
 -16   4   4     8564.39     9488.27    382.73 o
 -14   4   4    15460.54    15697.49    688.75 o
 -12   4   4    15695.70    16161.24    562.76 o
 -10   4   4    16221.00    15468.30    530.42 o
  -8   4   4    18685.74    18169.07    507.99 o
  -6   4   4    40123.07    39975.03    910.05 o
  -4   4   4    58559.33    57370.55   1158.84 o
  -2   4   4    29447.77    29911.71    688.13 o
   0   4   4    40509.34    41823.20    756.86 o
   2   4   4    29188.23    28935.38    572.23 o
   4   4   4    27347.80    27143.56    630.99 o
   6   4   4    30435.83    30281.05    881.56 o
   8   4   4    21549.60    22368.93    621.07 o
  10   4   4    18751.57    18251.73    548.28 o
  12   4   4     7449.24     7351.50    367.86 o
  14   4   4     6815.67     6924.59    370.51 o
  16   4   4    12092.71    12695.18    955.82 o
  18   4   4     3524.52     3355.62    317.70 o
 -19   5   4     8433.79     9182.62    617.81 o
 -17   5   4     5416.11     5983.45    378.12 o
 -15   5   4     5517.39     6152.42    422.69 o
 -13   5   4     8525.49     9022.55    406.94 o
 -11   5   4     7825.39     7826.47    355.44 o
  -9   5   4    12231.09    12508.59    467.57 o
  -7   5   4    12573.03    12008.83    622.07 o
  -5   5   4    30094.14    31292.57    826.73 o
  -3   5   4    27701.27    28157.30    613.52 o
  -1   5   4    17573.12    17529.24    494.08 o
   1   5   4    36271.27    35970.87    771.93 o
   3   5   4    26016.19    25873.14    575.58 o
   5   5   4    12875.74    12954.16    451.66 o
   7   5   4    12064.61    11600.24    385.05 o
   9   5   4    14323.74    14381.96    460.68 o
  11   5   4     9725.63    10372.15    451.99 o
  13   5   4     6331.85     6511.66    381.62 o
  15   5   4     5173.88     5073.02    344.82 o
  17   5   4     4332.23     4326.93    469.53 o
 -16   6   4     4712.04     5124.25    423.56 o
 -14   6   4     7707.04     8053.83    728.41 o
 -12   6   4     6310.96     7267.72    459.05 o
 -10   6   4     7800.01     7692.52    367.89 o
  -8   6   4    11002.24    10047.82    717.61 o
  -6   6   4     6951.31     6986.82    360.93 o
  -4   6   4     5791.19     5675.85    285.88 o
  -2   6   4    10413.14    10486.72    411.65 o
   0   6   4    20846.33    20394.00    489.43 o
   2   6   4    12366.24    11839.46    319.45 o
   4   6   4     4544.76     4740.57    251.31 o
   6   6   4     3514.54     3650.62    203.43 o
   8   6   4     6192.89     6358.86    281.71 o
  10   6   4    10531.30    10958.71    407.14 o
  12   6   4     5606.52     5591.70    297.21 o
  14   6   4     3573.04     3310.44    294.10 o
  16   6   4     5644.25     5685.60    389.53 o
 -15   7   4     2586.42     2635.73    482.13 o
 -13   7   4     3520.92     3054.16    343.81 o
 -11   7   4     8343.96     7433.66    582.29 o
  -9   7   4     8819.28     8160.64    570.12 o
  -7   7   4     4975.89     5003.14    429.37 o
  -5   7   4     4742.17     4672.57    306.04 o
  -3   7   4     5250.39     5465.68    300.83 o
  -1   7   4     4853.13     5119.60    231.95 o
   1   7   4     4857.57     4886.26    223.36 o
   3   7   4     6248.76     5879.04    260.87 o
   5   7   4     8896.57     8578.58    335.45 o
   7   7   4     6288.34     6262.36    292.57 o
   9   7   4     2927.34     3171.59    219.30 o
  11   7   4     2809.68     2937.15    323.71 o
  13   7   4     4320.10     4624.83    335.09 o
 -10   8   4     2418.61     1797.73    337.98 o
  -8   8   4     4598.27     3625.64    483.48 o
  -6   8   4     3631.05     3342.67    382.50 o
  -4   8   4     2089.61     2070.61    401.82 o
  -2   8   4     3321.04     3433.45    255.30 o
   0   8   4     3616.16     3309.59    225.24 o
   2   8   4     3740.46     3964.45    424.14 o
   4   8   4     3811.26     4363.87    286.94 o
   6   8   4     4548.56     4509.44    379.26 o
   8   8   4     6703.58     6005.74    306.91 o
 -23   1   5       91.04     -110.90    170.69 o
 -21   1   5       23.50     -152.55    184.41 o
 -19   1   5      915.55      576.98    197.02 o
 -17   1   5      438.13      592.63    142.58 o
 -15   1   5      274.26      119.43     75.75 o
 -13   1   5     1003.77     1018.95    100.72 o
 -11   1   5      549.24      456.35     62.77 o
  -9   1   5      170.92      246.07     44.66 o
  -7   1   5      102.17       67.78     32.84 o
  -5   1   5      462.39      490.16     50.23 o
  -3   1   5     3115.41     3174.16    116.73 o
  -1   1   5     4822.15     4667.70    144.99 o
   1   1   5       16.52       19.18     26.21 o
   3   1   5      955.66      925.02     46.25 o
   5   1   5      906.96     1081.28     65.24 o
   7   1   5     7792.74     9312.98    237.73 o
   9   1   5     1979.86     1973.38    111.57 o
  11   1   5       12.31       60.88     70.72 o
  13   1   5      256.17      205.40     95.39 o
  15   1   5      238.51      196.80    126.65 o
  17   1   5      235.99       46.92    151.68 o
  19   1   5      191.76       66.94    164.14 o
  21   1   5       30.65        2.03    177.95 o
 -22   2   5       19.19       41.52    185.43 o
 -20   2   5       39.06       18.14    171.40 o
 -18   2   5      273.22      311.61    136.51 o
 -16   2   5     2877.04     2604.11    194.86 o
 -14   2   5      128.20       43.05     70.82 o
 -12   2   5     2401.22     2365.92    135.39 o
 -10   2   5       42.60       62.51     44.33 o
  -8   2   5      111.65       72.96     38.34 o
  -6   2   5     4899.54     5396.43    153.23 o
  -4   2   5      904.71      950.48     65.99 o
  -2   2   5    14033.63    14724.97    382.20 o
   0   2   5     6446.60     6895.76    184.42 o
   2   2   5     4055.20     4253.84    150.99 o
   4   2   5      416.84      262.20     71.53 o
   6   2   5      286.52      176.89     63.45 o
   8   2   5     2508.56     2405.72    113.83 o
  10   2   5      649.52      692.62     95.50 o
  12   2   5      977.23     1171.77    158.87 o
  14   2   5      209.44      183.20    121.19 o
  16   2   5       40.03      113.03    157.15 o
  18   2   5     5958.95     5524.59    431.77 o
  20   2   5      728.25      734.41    243.76 o
 -21   3   5      585.30      361.55    207.97 o
 -19   3   5      857.95      538.12    147.72 o
 -17   3   5     7029.32     6768.43    316.95 o
 -15   3   5      481.45      480.10    121.53 o
 -13   3   5      254.07      301.77     97.05 o
 -11   3   5     1115.37      918.25    110.06 o
  -9   3   5     3257.79     3118.32    146.14 o
  -7   3   5     1014.26     1023.94     72.18 o
  -5   3   5      145.82      179.85     48.36 o
  -3   3   5     5959.79     6114.03    219.02 o
  -1   3   5     3514.70     3576.94    107.84 o
   1   3   5       75.37       38.59     32.93 o
   3   3   5    13761.58    14406.71    392.84 o
   5   3   5    14403.77    14903.48    411.58 o
   7   3   5     2905.71     2892.43    127.42 o
   9   3   5     1392.63     1435.58    126.09 o
  11   3   5     1689.84     1780.57    164.27 o
  13   3   5      980.42      690.23    156.61 o
  15   3   5      359.58      328.35    155.44 o
  17   3   5      434.47      336.50    179.62 o
  19   3   5     1315.59     1329.68    289.19 o
 -20   4   5     1129.19      922.17    186.66 o
 -18   4   5     1162.04      931.48    166.56 o
 -16   4   5     2184.21     2701.28    217.97 o
 -14   4   5     1825.85     2068.23    183.17 o
 -12   4   5     3045.25     3095.50    204.93 o
 -10   4   5      443.18      283.33     82.95 o
  -8   4   5     5599.75     6019.06    224.35 o
  -6   4   5    15072.27    15258.83    415.18 o
  -4   4   5     5253.17     5440.66    157.01 o
  -2   4   5      217.06      181.10     54.10 o
   0   4   5     5563.09     6036.52    176.81 o
   2   4   5    13853.94    14819.46    347.99 o
   4   4   5     2338.88     2618.20    133.54 o
   6   4   5      360.27      351.59     78.70 o
   8   4   5     3601.27     3864.45    213.86 o
  10   4   5     4220.16     3993.01    310.23 o
  12   4   5     1804.74     1943.11    177.83 o
  14   4   5      483.25      454.71    160.21 o
  16   4   5      611.95      675.96    199.25 o
  18   4   5      797.62      924.67    232.69 o
 -19   5   5     1380.28     1649.36    250.97 o
 -17   5   5     1011.34     1033.66    223.68 o
 -15   5   5      768.23      817.16    158.25 o
 -13   5   5     1564.59     1319.15    162.88 o
 -11   5   5     1771.98     1819.58    167.53 o
  -9   5   5     5741.84     5574.28    286.08 o
  -7   5   5     5743.74     5667.71    277.19 o
  -5   5   5     6376.55     6601.35    248.24 o
  -3   5   5     4662.89     4949.07    200.84 o
  -1   5   5     3469.76     3756.16    147.17 o
   1   5   5     5691.80     5871.60    200.04 o
   3   5   5     3670.33     3751.75    146.70 o
   5   5   5     1049.06      943.32    121.07 o
   7   5   5     2722.41     2632.91    170.61 o
   9   5   5     3936.86     4409.16    284.27 o
  11   5   5     1884.67     2087.00    181.58 o
  13   5   5      942.72      857.43    173.98 o
  15   5   5     2231.52     2265.01    272.15 o
  17   5   5     1541.98     1010.88    230.18 o
 -16   6   5      857.31     1091.24    225.00 o
 -14   6   5     1986.85     2298.49    264.98 o
 -12   6   5     2344.79     2223.88    245.50 o
 -10   6   5     3293.90     3076.59    326.57 o
  -8   6   5     3073.16     2905.55    219.64 o
  -6   6   5     3338.81     3261.87    223.97 o
  -4   6   5     1592.93     1936.20    163.35 o
  -2   6   5      646.76      629.51    114.33 o
   0   6   5     2891.53     2873.08    160.88 o
   2   6   5     2717.57     2891.52    140.02 o
   4   6   5     2608.72     2777.57    195.42 o
   6   6   5     1827.09     1781.23    154.74 o
   8   6   5      981.79     1027.36    157.70 o
  10   6   5     2455.16     2517.45    199.02 o
  12   6   5     2090.16     2336.68    212.71 o
  14   6   5     1922.42     1692.47    242.49 o
 -15   7   5     1779.24     1698.06    377.62 o
 -13   7   5     2211.46     1898.07    265.55 o
 -11   7   5     1378.72     1204.26    235.85 o
  -9   7   5     2279.69     2466.66    664.78 o
  -7   7   5     1788.95     1609.37    189.35 o
  -5   7   5     2752.33     2839.40    227.07 o
  -3   7   5     1925.40     2234.92    190.71 o
  -1   7   5     2082.58     2184.69    161.38 o
   1   7   5     2574.86     2332.64    176.55 o
   3   7   5     1041.99     1067.36    273.81 o
   5   7   5     2014.90     2074.08    468.69 o
   7   7   5     3163.51     3142.65    216.89 o
   9   7   5     2728.45     2880.79    214.03 o
  11   7   5     2110.75     2154.87    207.87 o
  13   7   5      856.28     1159.22    281.71 o
 -10   8   5     1301.73     1569.69    288.63 o
  -8   8   5     2509.55     2518.74    316.62 o
  -6   8   5     2463.60     2525.48    297.72 o
  -4   8   5     3207.34     3315.31    320.69 o
  -2   8   5     3485.10     3562.42    229.43 o
   0   8   5     2781.02     2748.65    236.86 o
   2   8   5     1302.64     1313.10    196.74 o
   4   8   5     1914.52     1697.02    207.03 o
   6   8   5     3742.78     3923.27    287.32 o
   8   8   5     3573.39     3277.61    281.31 o
 -22   0   6     9203.64     8204.94    905.85 o
 -20   0   6    16319.37    14937.79   1210.00 o
 -18   0   6    29817.01    26430.81   1432.61 o
 -16   0   6    23085.11    18856.35   1060.73 o
 -14   0   6    13089.24    11301.06    483.51 o
 -12   0   6    33624.95    31963.46   1065.82 o
 -10   0   6    45710.03    47289.86   1481.50 o
  -8   0   6    99751.30   102565.41   3059.93 o
  -6   0   6    40882.81    43312.70   1322.64 o
  -4   0   6   127633.73   129551.95   3816.76 o
  -2   0   6   107390.03   111773.78   3298.12 o
   0   0   6    33295.06    30574.66    936.34 o
   2   0   6     9289.86     8525.54    303.72 o
   4   0   6    84071.97    81895.21   2448.89 o
   6   0   6   106448.20   110815.03   2849.74 o
   8   0   6    54777.07    52953.38   1423.07 o
  10   0   6    12301.52    11175.46    692.24 o
  12   0   6    29244.79    29420.67   1294.88 o
  14   0   6    24263.04    23936.71   1497.03 o
  16   0   6    23034.84    23836.03   1132.00 o
  18   0   6    16835.30    17038.71   1306.57 o
  20   0   6     4966.72     5528.23    728.34 o
 -23   1   6     6668.82     6579.01    575.51 o
 -21   1   6    12117.80    11650.30    596.69 o
 -19   1   6     8490.65     7589.61    634.75 o
 -17   1   6    21172.55    19165.05   1818.56 o
 -15   1   6    12760.67    11730.06    395.65 o
 -13   1   6    39732.05    37400.58   1406.43 o
 -11   1   6    29059.82    28586.54    672.21 o
  -9   1   6    50522.52    52073.14   1139.45 o
  -7   1   6    39676.82    40501.16    884.88 o
  -5   1   6    90081.91    96177.85   2214.24 o
  -3   1   6    82206.06    84194.66   2161.24 o
  -1   1   6    63155.73    62162.67   1218.97 o
   1   1   6    46574.44    45836.41    984.62 o
   3   1   6    64541.13    61307.27   1311.60 o
   5   1   6    33410.89    33369.72    685.94 o
   7   1   6    42222.36    41545.49    854.69 o
   9   1   6    51047.48    51933.14   1067.82 o
  11   1   6    34056.28    34943.18   1218.90 o
  13   1   6    25940.15    26612.49    813.57 o
  15   1   6    15314.15    14763.37    806.35 o
  17   1   6    11823.82    12870.66    632.15 o
  19   1   6     8901.49     9037.74    528.56 o
  21   1   6     6209.44     7584.63    614.34 o
 -22   2   6     5758.45     6154.86    527.12 o
 -20   2   6     6789.50     6881.47    909.99 o
 -18   2   6     9701.61    10484.17    457.70 o
 -16   2   6    12417.33    14019.18    510.48 o
 -14   2   6    20561.95    20369.22    598.77 o
 -12   2   6    29346.63    27772.74    893.24 o
 -10   2   6    28366.32    25876.77    570.76 o
  -8   2   6    49165.49    48621.33    993.98 o
  -6   2   6    43694.60    43859.15    971.59 o
  -4   2   6    40089.77    41883.25   1004.94 o
  -2   2   6    52147.29    52352.36   1124.48 o
   0   2   6    82097.71    83628.76   1633.47 o
   2   2   6    45767.19    46668.85   1112.22 o
   4   2   6    28015.84    24670.95    626.23 o
   6   2   6    28713.46    24897.32   1053.52 o
   8   2   6    37385.17    35725.09    974.55 o
  10   2   6    23570.26    23165.79    641.69 o
  12   2   6    18680.44    19990.70    835.76 o
  14   2   6    17464.43    17805.78    725.87 o
  16   2   6    12300.97    13130.73    688.76 o
  18   2   6     4908.88     4489.26    624.31 o
  20   2   6     2775.90     3289.02    369.32 o
 -21   3   6     7443.16     6358.02    998.28 o
 -19   3   6    11677.50    12365.81    754.55 o
 -17   3   6     8352.08     8737.61    367.61 o
 -15   3   6    13216.15    14411.15    481.90 o
 -13   3   6    21619.48    21305.78    625.33 o
 -11   3   6    30459.21    29995.54    804.74 o
  -9   3   6    30853.70    28990.73    696.70 o
  -7   3   6    17696.08    16552.90    427.02 o
  -5   3   6    33311.39    31760.47    669.07 o
  -3   3   6    31667.04    32126.55    667.03 o
  -1   3   6    39143.59    39239.29    799.06 o
   1   3   6    55571.70    56202.85   1219.61 o
   3   3   6    40455.41    40085.30    978.76 o
   5   3   6    30416.88    29081.76    810.10 o
   7   3   6    23321.95    23940.41    644.98 o
   9   3   6    13860.91    13575.77    788.34 o
  11   3   6    11107.59    11488.41    578.19 o
  13   3   6    11198.16    11079.01    589.30 o
  15   3   6    12933.46    13289.47    551.83 o
  17   3   6     7010.28     7450.55    656.35 o
  19   3   6     4069.52     4186.13    416.83 o
 -20   4   6     6514.30     6510.59    350.05 o
 -18   4   6     9638.33     9837.64    572.43 o
 -16   4   6    11958.88    12907.53    468.60 o
 -14   4   6    16836.89    17828.86    566.90 o
 -12   4   6    16186.51    17093.77    589.45 o
 -10   4   6    20995.37    20690.71    604.48 o
  -8   4   6    12695.07    12489.61    364.47 o
  -6   4   6    20292.35    18821.34    488.26 o
  -4   4   6    17147.12    17208.56    446.94 o
  -2   4   6    24373.09    24241.83    532.69 o
   0   4   6    36979.93    37495.62    785.50 o
   2   4   6    38382.07    39132.32    884.76 o
   4   4   6    31017.21    30131.82    772.17 o
   6   4   6    20874.79    21855.52    675.55 o
   8   4   6    17792.40    18164.66    534.21 o
  10   4   6    22546.16    23203.93    669.71 o
  12   4   6    10081.70    10050.18    569.47 o
  14   4   6     7557.12     7581.81    607.83 o
  16   4   6     6100.83     6046.63    387.29 o
  18   4   6     6745.75     7148.82    529.91 o
 -19   5   6     5881.76     6333.04    430.69 o
 -17   5   6     7438.41     7807.05    375.39 o
 -15   5   6    14433.25    15114.83    526.36 o
 -13   5   6     7810.95     7970.73    411.97 o
 -11   5   6     9985.83     9572.01    427.56 o
  -9   5   6    18361.02    17901.72    554.33 o
  -7   5   6    21138.52    21871.85    580.58 o
  -5   5   6    19753.76    19802.34    528.10 o
  -3   5   6    13615.33    13710.93    427.07 o
  -1   5   6    15311.22    15589.32    421.56 o
   1   5   6    16560.64    16416.00    398.58 o
   3   5   6    15281.64    15261.52    448.04 o
   5   5   6    25298.44    24651.97    757.22 o
   7   5   6    19661.02    19307.00    568.80 o
   9   5   6    12213.45    12648.99    430.95 o
  11   5   6     9522.68    10172.28    392.93 o
  13   5   6     5825.29     5423.06    320.85 o
  15   5   6     7229.91     8113.82    878.92 o
  17   5   6     6378.76     5907.32    681.05 o
 -16   6   6     4374.02     4203.82    346.17 o
 -14   6   6     6992.64     7250.35    663.55 o
 -12   6   6     6949.54     7112.90    436.55 o
 -10   6   6    10606.92    10612.98    430.21 o
  -8   6   6     8127.71     7894.00    469.40 o
  -6   6   6    11102.67    11417.18    447.10 o
  -4   6   6    15756.88    16336.65    516.35 o
  -2   6   6    12828.27    12594.44    532.82 o
   0   6   6     8942.73     9116.30    336.19 o
   2   6   6    11089.16    11386.05    345.97 o
   4   6   6    12119.48    12418.56    460.91 o
   6   6   6     8059.17     8183.72    360.60 o
   8   6   6     5668.58     5475.06    270.18 o
  10   6   6     7488.26     7859.33    343.29 o
  12   6   6     5896.00     6301.38    324.33 o
  14   6   6     3893.81     4722.49    343.07 o
 -13   7   6     1944.17     1923.15    301.39 o
 -11   7   6     2447.10     3067.63    332.87 o
  -9   7   6     3384.74     3871.19    421.40 o
  -7   7   6     4291.31     4354.17    384.16 o
  -5   7   6     4484.69     4499.04    546.42 o
  -3   7   6     8365.67     8760.13    322.98 o
  -1   7   6     9439.47     9769.35    335.77 o
   1   7   6     5314.61     5539.89    267.27 o
   3   7   6     5636.00     5256.85    355.96 o
   5   7   6     6493.95     6223.00    462.27 o
   7   7   6     3325.43     3376.56    262.66 o
   9   7   6     2929.73     3088.31    231.71 o
  11   7   6     4599.48     4596.47    285.68 o
 -10   8   6     1725.04     1197.13    271.82 o
  -8   8   6     2848.08     3025.72    343.86 o
  -6   8   6     3303.92     3466.54    438.23 o
  -4   8   6     2904.68     2659.92    212.55 o
  -2   8   6     1867.42     2238.24    210.97 o
   0   8   6     1743.88     1672.70    202.50 o
   2   8   6     3491.99     3386.45    257.72 o
   4   8   6     2486.04     2584.80    322.19 o
   6   8   6     1454.04     1429.27    207.75 o
   8   8   6     1549.72     1735.03    246.67 o
 -23   1   7       75.15     -162.32    225.79 o
 -21   1   7       68.38     -191.40    224.50 o
 -19   1   7       50.06      -50.54    171.63 o
 -17   1   7     3359.32     2814.19    272.03 o
 -15   1   7      783.42      612.67    130.64 o
 -13   1   7      968.68     1076.77     98.25 o
 -11   1   7      698.76      943.82    103.04 o
  -9   1   7     2787.14     2863.56    118.42 o
  -7   1   7      589.28      455.53     79.32 o
  -5   1   7      322.77      550.22     57.42 o
  -3   1   7     3297.88     4070.43    113.57 o
  -1   1   7      337.11      380.60     64.11 o
   1   1   7      231.08      289.64     46.85 o
   3   1   7     1725.30     1670.11     80.92 o
   5   1   7      600.58      720.86     59.93 o
   7   1   7     2903.63     3241.51    124.15 o
   9   1   7      246.63      418.31     69.41 o
  11   1   7       15.57       35.22     84.92 o
  13   1   7       88.81       92.85    111.00 o
  15   1   7       44.83      -61.48    143.96 o
  17   1   7       21.06       68.61    165.81 o
  19   1   7       21.32      210.56    217.01 o
 -22   2   7      865.46      570.05    232.22 o
 -20   2   7       52.24      125.09    176.12 o
 -18   2   7      131.29      215.15    142.52 o
 -16   2   7      161.17      123.98    114.30 o
 -14   2   7     1732.54     1661.00    170.62 o
 -12   2   7     2267.78     2337.71    158.11 o
 -10   2   7     1500.38     1627.32    117.70 o
  -8   2   7      516.38      454.93     68.39 o
  -6   2   7     3082.03     3420.78    155.11 o
  -4   2   7     2338.44     2455.29    113.44 o
  -2   2   7      381.67      395.54     35.96 o
   0   2   7       37.36       63.04     36.41 o
   2   2   7     2890.88     2884.01    137.04 o
   4   2   7    18682.30    18618.52    503.81 o
   6   2   7      631.56      592.04     95.80 o
   8   2   7      384.80      619.86     89.22 o
  10   2   7       32.03       99.68     71.98 o
  12   2   7     8069.48     8225.48    369.66 o
  14   2   7       86.78      129.29    129.98 o
  16   2   7       96.51       26.54    180.32 o
  18   2   7       16.09      296.54    211.94 o
  20   2   7      126.35       84.24    213.99 o
 -21   3   7      213.21      201.82    194.34 o
 -19   3   7       90.70       87.76    130.19 o
 -17   3   7     3234.98     3617.65    242.26 o
 -15   3   7      427.66      499.84    124.85 o
 -13   3   7     2537.47     2400.99    178.28 o
 -11   3   7       85.84       58.55     71.27 o
  -9   3   7     6129.83     5793.56    225.14 o
  -7   3   7     4759.05     4968.50    184.60 o
  -5   3   7     6504.12     6857.19    216.53 o
  -3   3   7      850.30      898.78     57.17 o
  -1   3   7     4453.83     4287.73    128.78 o
   1   3   7      280.74      274.70     58.24 o
   3   3   7     4206.91     4522.41    196.84 o
   5   3   7     3613.65     3385.15    154.71 o
   7   3   7     5898.10     6086.10    266.55 o
   9   3   7      180.96      147.00     83.33 o
  11   3   7       56.35       23.80     88.10 o
  13   3   7      590.55      365.38    136.67 o
  15   3   7       65.55       57.63    145.12 o
  17   3   7      987.66     1532.85    455.57 o
  19   3   7     1656.72     1635.34    328.43 o
 -20   4   7      628.58      774.87    183.27 o
 -18   4   7      265.39      429.57    144.85 o
 -16   4   7      441.11      452.76    136.61 o
 -14   4   7     3572.81     3475.75    225.55 o
 -12   4   7     3133.07     3271.80    220.95 o
 -10   4   7     2076.14     1746.39    147.88 o
  -8   4   7     5748.43     5841.50    225.70 o
  -6   4   7     3929.25     4174.91    178.94 o
  -4   4   7     2707.04     2971.49    143.48 o
  -2   4   7     2017.36     1818.72    113.25 o
   0   4   7     3295.90     3453.46    142.91 o
   2   4   7     2510.76     2688.65    138.47 o
   4   4   7     3375.50     3465.54    162.15 o
   6   4   7     1823.94     1890.40    153.70 o
   8   4   7     3362.17     3527.48    198.57 o
  10   4   7     1779.26     1458.75    152.57 o
  12   4   7     1855.43     1852.22    178.85 o
  14   4   7      672.23      418.87    160.82 o
  16   4   7      619.97      580.93    212.14 o
  18   4   7      928.58      730.26    259.37 o
 -19   5   7       91.77       66.08    155.70 o
 -17   5   7      193.45      187.85    145.25 o
 -15   5   7     2442.87     2078.43    207.74 o
 -13   5   7     3565.60     3697.31    239.07 o
 -11   5   7     1232.37     1267.61    149.55 o
  -9   5   7      565.12      684.41    121.82 o
  -7   5   7     1136.66      983.51    116.78 o
  -5   5   7     4139.41     4223.26    215.41 o
  -3   5   7     1311.13     1354.32    128.25 o
  -1   5   7     5147.54     5343.27    205.66 o
   1   5   7     6031.08     6136.19    246.45 o
   3   5   7     1389.80     1585.83    125.22 o
   5   5   7     1286.16     1350.17    230.25 o
   7   5   7     4056.31     4140.11    245.09 o
   9   5   7     4306.31     4122.70    233.71 o
  11   5   7     3153.57     3066.70    221.70 o
  13   5   7     3432.30     3196.58    246.21 o
  15   5   7     1863.97     1494.10    348.06 o
 -16   6   7     1331.93     1132.35    329.64 o
 -14   6   7     1298.65     1357.74    191.55 o
 -12   6   7     1096.85     1013.10    163.76 o
 -10   6   7      877.63     1243.48    171.15 o
  -8   6   7      961.32      810.35    150.89 o
  -6   6   7     5017.54     4869.21    274.56 o
  -4   6   7     6691.99     6600.21    298.20 o
  -2   6   7     4881.84     5150.13    295.46 o
   0   6   7     3170.04     2929.66    166.87 o
   2   6   7     2335.90     2307.06    168.96 o
   4   6   7     3136.51     3083.55    263.33 o
   6   6   7     1341.72     1095.35    158.40 o
   8   6   7     1140.08     1218.44    154.00 o
  10   6   7     2209.07     2242.73    202.12 o
  12   6   7     1217.82     1281.75    184.47 o
  14   6   7     1555.72     1487.53    239.84 o
 -13   7   7      689.95      122.53    185.26 o
 -11   7   7     2289.35     2093.04    497.37 o
  -9   7   7     2969.71     2778.34    373.94 o
  -7   7   7     2686.46     2896.72    243.78 o
  -5   7   7     3996.78     3936.11    262.15 o
  -3   7   7     2569.95     2670.25    276.92 o
  -1   7   7     2769.37     2774.40    183.32 o
   1   7   7     3318.55     3251.75    257.38 o
   3   7   7     2550.08     3014.44    288.44 o
   5   7   7     1252.22     1171.30    216.88 o
   7   7   7      235.51      118.79    140.94 o
   9   7   7      946.90     1029.42    193.44 o
  11   7   7     1273.10     1434.50    220.32 o
  -8   8   7     1858.57     2225.54    306.42 o
  -6   8   7     2690.78     2674.35    307.23 o
  -4   8   7     1945.29     2051.43    200.96 o
  -2   8   7      888.10      670.32    138.13 o
   0   8   7     1153.13      889.73    174.22 o
   2   8   7     1337.88     1243.92    234.85 o
   4   8   7     2028.60     2296.31    283.85 o
   6   8   7     2300.25     2474.20    254.16 o
 -22   0   8     9414.25     8487.57    922.96 o
 -20   0   8     4683.22     4926.04    698.76 o
 -18   0   8    17748.18    13680.11   1128.58 o
 -16   0   8    15999.04    13829.01   1088.24 o
 -14   0   8    16700.67    16917.49    877.48 o
 -12   0   8    11112.61    11172.44    449.21 o
 -10   0   8    47076.47    47684.14   1857.61 o
  -8   0   8    43321.46    43043.66   1337.62 o
  -6   0   8    54565.55    57934.02   1755.10 o
  -4   0   8   103800.47   108915.30   2797.54 o
  -2   0   8    72915.52    72817.74   2178.79 o
   0   0   8    46515.47    44055.46   1345.38 o
   2   0   8    61674.75    56854.52   1723.82 o
   4   0   8    49116.02    46109.25   1425.23 o
   6   0   8    15258.29    13224.68    410.79 o
   8   0   8    25514.48    24827.34    722.71 o
  10   0   8    25915.49    25640.52    897.67 o
  12   0   8    27347.79    26446.91   1839.81 o
  14   0   8     4212.84     3263.49    558.18 o
  16   0   8    14468.43    15895.95   1271.61 o
  18   0   8    13536.42    13321.44   1142.76 o
  20   0   8     7882.26     8007.88    908.78 o
 -23   1   8     7176.90     7447.06    632.78 o
 -21   1   8     6972.80     5635.51    555.00 o
 -19   1   8    16527.75    14271.17   1097.16 o
 -17   1   8    20983.94    20894.15   1049.63 o
 -15   1   8     6388.62     6534.96    318.94 o
 -13   1   8    22049.18    22083.90    618.92 o
 -11   1   8    27726.34    28028.57    734.47 o
  -9   1   8    67197.84    68491.73   1476.79 o
  -7   1   8    19938.25    19389.43    455.14 o
  -5   1   8    31021.14    29639.98    761.99 o
  -3   1   8    46522.15    47568.87    949.73 o
  -1   1   8    96621.74    99420.09   2091.97 o
   1   1   8    28118.22    25828.54    582.67 o
   3   1   8    79908.02    76151.27   1626.04 o
   5   1   8    31398.55    31602.24    660.01 o
   7   1   8    30926.07    30137.63    646.37 o
   9   1   8    13671.23    14012.49    382.25 o
  11   1   8    30509.76    29925.33    912.64 o
  13   1   8    21544.04    21650.37    729.74 o
  15   1   8    12435.44    12600.71    847.41 o
  17   1   8    12845.33    12717.50    652.32 o
  19   1   8     7109.22     7523.25    613.56 o
 -22   2   8     7123.48     6562.76    668.44 o
 -20   2   8     6692.81     6456.40    904.08 o
 -18   2   8    15716.42    15668.84    596.48 o
 -16   2   8    25546.55    25698.31    834.02 o
 -14   2   8    32801.30    32573.77   1165.47 o
 -12   2   8    19142.89    19219.79    601.65 o
 -10   2   8    27131.66    27150.49    714.74 o
  -8   2   8    33974.64    33726.38    848.02 o
  -6   2   8    33434.14    32066.95    799.34 o
  -4   2   8    31046.36    30110.58    743.78 o
  -2   2   8    46457.43    47744.29   1029.57 o
   0   2   8    58782.47    59638.47   1280.59 o
   2   2   8    40762.09    38981.11    856.41 o
   4   2   8    28238.46    26861.09    761.65 o
   6   2   8    31896.68    30787.95    788.51 o
   8   2   8    44955.63    43834.19    997.88 o
  10   2   8    23793.19    24997.71    694.75 o
  12   2   8    16171.98    17500.35    763.24 o
  14   2   8    12626.57    12515.67    522.60 o
  16   2   8    13088.07    14715.29   1336.84 o
  18   2   8     7375.48     8890.79   1086.44 o
 -21   3   8     5386.52     4651.60    405.26 o
 -19   3   8     7746.89     7957.88    420.68 o
 -17   3   8    14143.05    15148.68    583.88 o
 -15   3   8    27321.85    28070.24    803.78 o
 -13   3   8    25031.60    23769.80    689.42 o
 -11   3   8    22582.00    22237.83    635.17 o
  -9   3   8    21347.53    20472.22    523.21 o
  -7   3   8    42998.41    43327.24   1071.29 o
  -5   3   8    57972.25    59177.67   1578.59 o
  -3   3   8    35600.71    36944.88    905.36 o
  -1   3   8    34291.14    33705.70    763.14 o
   1   3   8    27067.60    26343.21    671.92 o
   3   3   8    21915.58    21348.16    565.88 o
   5   3   8    29120.03    29204.07    754.42 o
   7   3   8    28871.86    27307.72    821.34 o
   9   3   8    23899.86    23539.14    735.20 o
  11   3   8    13289.93    12762.56    671.89 o
  13   3   8    10753.92    10313.40    400.53 o
  15   3   8     8235.08     9126.11    667.23 o
  17   3   8     5807.18     6431.76    527.32 o
 -20   4   8     8069.29     8341.18    407.12 o
 -18   4   8     4616.99     5369.46    312.24 o
 -16   4   8     3641.55     4316.40    266.12 o
 -14   4   8     8186.53     8731.63    473.67 o
 -12   4   8    18022.58    16401.25    546.03 o
 -10   4   8    21520.41    21308.20    620.61 o
  -8   4   8    25964.02    24980.72    628.21 o
  -6   4   8    27963.16    28639.79    810.62 o
  -4   4   8    14439.94    14119.26    473.93 o
  -2   4   8    16449.55    16841.37    480.11 o
   0   4   8    23220.22    23116.42    621.74 o
   2   4   8    21094.27    20422.95    555.14 o
   4   4   8    24310.69    24110.21    646.40 o
   6   4   8    20962.76    21021.93    665.11 o
   8   4   8    15733.67    15530.17    485.20 o
  10   4   8    11667.14    11547.76    409.15 o
  12   4   8     7085.31     6989.65    616.46 o
  14   4   8    11491.15    11218.87   1106.54 o
  16   4   8     5569.27     5515.83    566.71 o
 -19   5   8     1368.75     1761.36    230.39 o
 -17   5   8     1823.38     2284.63    236.26 o
 -15   5   8     8361.94     8436.60    379.01 o
 -13   5   8     6363.24     5885.20    318.06 o
 -11   5   8     9009.10     8361.59    590.27 o
  -9   5   8     8827.87     8837.18    340.15 o
  -7   5   8    15123.38    14855.36    473.90 o
  -5   5   8    12850.46    12943.05    423.58 o
  -3   5   8     8916.52     9179.76    296.66 o
  -1   5   8    12680.44    12322.43    396.98 o
   1   5   8    19780.57    19734.83    565.17 o
   3   5   8    12269.18    12041.68    440.47 o
   5   5   8    15747.44    15922.41    545.71 o
   7   5   8    16550.54    16401.39    570.38 o
   9   5   8    16790.13    16629.04    533.44 o
  11   5   8     4704.46     5397.30    289.17 o
  13   5   8     3689.73     4063.54    323.01 o
  15   5   8     4538.79     3901.64    521.93 o
 -16   6   8     4279.41     4208.84    304.53 o
 -14   6   8     5879.41     5927.25    323.21 o
 -12   6   8     8593.40     7898.44    395.48 o
 -10   6   8     7593.81     7580.11    372.03 o
  -8   6   8     6388.59     6036.12    320.47 o
  -6   6   8     8633.04     8552.59    344.84 o
  -4   6   8     8021.78     7524.84    281.26 o
  -2   6   8     8051.03     8057.45    289.18 o
   0   6   8     9511.41    10018.32    364.06 o
   2   6   8     9257.56     8964.45    380.51 o
   4   6   8    10889.13    10871.24    520.75 o
   6   6   8     7044.46     7234.71    415.18 o
   8   6   8     3340.49     3106.60    250.16 o
  10   6   8     5848.54     5718.46    300.73 o
  12   6   8     6023.87     5769.70    323.71 o
 -13   7   8     4396.06     5000.94    425.08 o
 -11   7   8     4939.99     4544.19    316.31 o
  -9   7   8     4264.63     3903.78    312.65 o
  -7   7   8     3862.98     3911.55    278.88 o
  -5   7   8     5048.78     5527.65    320.74 o
  -3   7   8     7227.70     6977.32    290.89 o
  -1   7   8     4751.38     5013.90    241.42 o
   1   7   8     4874.86     4731.17    290.82 o
   3   7   8     4512.97     4645.04    375.94 o
   5   7   8     2176.64     2110.47    261.38 o
   7   7   8     1742.04     1869.49    223.06 o
   9   7   8     3628.65     3667.19    298.38 o
  -8   8   8     1825.49     1975.88    297.08 o
  -6   8   8     3399.58     3638.68    253.90 o
  -4   8   8     5843.67     5720.96    301.21 o
  -2   8   8     4791.12     4567.41    250.71 o
   0   8   8     2824.36     2939.79    267.38 o
   2   8   8     2211.47     1867.49    270.03 o
   4   8   8     2629.09     2980.99    317.35 o
 -21   1   9       87.90     -213.92    213.92 o
 -19   1   9       22.44      -42.26    214.46 o
 -17   1   9        6.09     -106.64    147.56 o
 -15   1   9      821.70      767.01    137.20 o
 -13   1   9     5999.55     5735.80    246.03 o
 -11   1   9      909.15      901.47    112.24 o
  -9   1   9      893.60      718.65    112.25 o
  -7   1   9       26.23       60.92     42.31 o
  -5   1   9     7259.40     7858.94    196.31 o
  -3   1   9    17975.29    20433.03    437.11 o
  -1   1   9     7509.45     8790.62    233.77 o
   1   1   9       17.29       95.83     37.29 o
   3   1   9      960.91      880.29     68.26 o
   5   1   9      844.13      859.71     66.40 o
   7   1   9     1472.32     1548.04    111.34 o
   9   1   9      461.11      504.32     77.68 o
  11   1   9     1418.15     1554.01    171.90 o
  13   1   9      335.33      587.26    171.61 o
  15   1   9       66.51      -14.32    161.87 o
  17   1   9        3.37     -203.33    219.07 o
  19   1   9        6.01     -132.13    210.56 o
 -22   2   9      185.73      -24.23    264.27 o
 -20   2   9      185.03      200.47    253.58 o
 -18   2   9     2872.32     2861.96    263.15 o
 -16   2   9       19.67      -17.57    107.17 o
 -14   2   9       38.64        0.92     95.23 o
 -12   2   9     1118.38     1195.12    122.21 o
 -10   2   9     9470.95     9971.44    324.52 o
  -8   2   9      242.86      243.65     60.41 o
  -6   2   9     1993.47     2302.80    174.56 o
  -4   2   9     2550.42     2546.81    111.24 o
  -2   2   9       50.98       49.59     31.22 o
   0   2   9     1378.74     1513.86     80.25 o
   2   2   9     1525.42     1494.96    132.14 o
   4   2   9      694.12      714.83     92.29 o
   6   2   9     1985.14     1903.48    125.51 o
   8   2   9      746.10      694.22    132.16 o
  10   2   9     1545.90     1526.53    150.32 o
  12   2   9     2757.90     2946.99    204.24 o
  14   2   9       66.36       62.30    138.48 o
  16   2   9     1049.46      533.52    219.06 o
  18   2   9       65.17      198.03    226.16 o
 -21   3   9      700.09      137.14    205.48 o
 -19   3   9      817.94      737.44    188.91 o
 -17   3   9      781.38      443.94    155.78 o
 -15   3   9      213.12      170.02    123.30 o
 -13   3   9     5048.10     5051.39    278.58 o
 -11   3   9     1089.28     1023.93    136.12 o
  -9   3   9      799.87      644.48     98.90 o
  -7   3   9       83.07      -28.73     52.49 o
  -5   3   9     3481.82     3310.55    173.75 o
  -3   3   9     1214.37     1227.83     83.23 o
  -1   3   9      117.07       17.63     52.27 o
   1   3   9      283.33      442.01     94.43 o
   3   3   9     6289.63     6306.23    224.78 o
   5   3   9      237.73      154.58     67.44 o
   7   3   9     3754.45     3473.66    213.57 o
   9   3   9     2443.63     2175.47    197.60 o
  11   3   9     6404.36     5835.91    285.16 o
  13   3   9      145.72       76.72    112.75 o
  15   3   9      334.49      151.48    160.69 o
  17   3   9      564.70      603.67    248.17 o
 -20   4   9      299.69      373.78    194.70 o
 -18   4   9      882.95     1074.12    210.11 o
 -16   4   9      282.22      312.90    136.48 o
 -14   4   9      709.39      644.65    140.24 o
 -12   4   9     1132.93      900.29    137.38 o
 -10   4   9     3956.02     3602.96    207.97 o
  -8   4   9     1592.55     1628.38    136.76 o
  -6   4   9     1788.80     1858.15    133.61 o
  -4   4   9     2073.36     2221.62    144.70 o
  -2   4   9     3403.26     3496.60    176.58 o
   0   4   9     2254.92     2225.74    141.99 o
   2   4   9     2724.94     2944.77    291.77 o
   4   4   9     2378.84     2278.17    141.83 o
   6   4   9     5407.76     5349.10    267.44 o
   8   4   9     1268.10     1013.84    147.80 o
  10   4   9      376.77      252.15    107.71 o
  12   4   9      552.23      272.69    127.63 o
  14   4   9     1842.81     1687.65    200.42 o
  16   4   9      863.35     1049.06    234.75 o
 -17   5   9     3297.86     3345.96    284.14 o
 -15   5   9     3028.12     3079.44    241.58 o
 -13   5   9     1487.36     1291.79    171.54 o
 -11   5   9      819.00      776.94    138.42 o
  -9   5   9     1536.27     1192.40    160.61 o
  -7   5   9     4494.63     4393.09    231.53 o
  -5   5   9     3193.49     3300.09    220.44 o
  -3   5   9      848.29      883.56    116.32 o
  -1   5   9     3817.01     3949.26    204.47 o
   1   5   9     3650.64     3979.46    323.99 o
   3   5   9     3295.58     3204.72    244.10 o
   5   5   9     1663.74     1578.10    205.92 o
   7   5   9      864.90      904.29    144.85 o
   9   5   9      319.43      511.79    128.08 o
  11   5   9      553.24      588.10    147.66 o
  13   5   9     1055.76      988.41    180.69 o
  15   5   9     1427.06     1089.96    239.72 o
 -16   6   9     1465.74     1563.62    218.22 o
 -14   6   9     2787.07     2801.84    268.99 o
 -12   6   9     2658.62     2561.16    340.50 o
 -10   6   9     1353.51     1690.68    201.17 o
  -8   6   9      816.05      642.60    147.41 o
  -6   6   9     2290.12     2489.20    198.55 o
  -4   6   9     4963.41     4889.79    228.24 o
  -2   6   9     6926.29     7339.93    319.70 o
   0   6   9     3583.78     3788.56    260.96 o
   2   6   9     1702.42     1944.15    190.33 o
   4   6   9     2048.57     2043.35    312.43 o
   6   6   9     1696.44     1540.02    238.30 o
   8   6   9     3257.09     3084.13    258.52 o
  10   6   9     2020.12     1539.17    253.03 o
  12   6   9     1649.74     1911.84    219.38 o
 -13   7   9      765.42      527.21    188.96 o
 -11   7   9     2618.86     2093.81    242.04 o
  -9   7   9     2374.77     2287.43    240.81 o
  -7   7   9     2535.82     2538.39    275.14 o
  -5   7   9     2925.09     2633.80    254.94 o
  -3   7   9     2795.99     2819.32    211.94 o
  -1   7   9     4175.99     4398.03    323.85 o
   1   7   9     2829.37     3072.11    295.49 o
   3   7   9     2648.64     3144.67    305.54 o
   5   7   9     3524.87     3073.64    462.03 o
   7   7   9     2080.04     1937.67    232.12 o
   9   7   9     1206.05     1154.84    209.09 o
  -6   8   9      855.36      982.42    171.49 o
  -4   8   9      495.09      656.12    151.57 o
  -2   8   9     1689.91     1891.04    205.55 o
   0   8   9     2251.14     1895.75    232.77 o
   2   8   9     1444.35     1861.33    281.68 o
 -22   0  10     9118.49     8142.35    926.63 o
 -20   0  10     6762.41     5073.96    720.77 o
 -18   0  10    11786.88    10131.05    953.52 o
 -16   0  10     8487.11     9479.97    850.10 o
 -14   0  10    33004.77    33212.64   1832.84 o
 -12   0  10    46368.52    49832.52   3047.36 o
 -10   0  10    36921.05    38498.76   1541.75 o
  -8   0  10    12011.71    12405.07    668.99 o
  -6   0  10    47213.48    47757.45   1271.57 o
  -4   0  10    28923.75    26089.26    839.62 o
  -2   0  10    35814.61    33662.49   1054.77 o
   0   0  10    42864.10    41715.01   1294.75 o
   2   0  10    89538.41    85635.71   2578.47 o
   4   0  10    37904.52    36705.95   1165.44 o
   6   0  10    35840.89    34862.42   1275.34 o
   8   0  10    16066.94    15962.62    509.61 o
  10   0  10    31369.65    29265.43   1015.80 o
  12   0  10    15360.02    12512.17   1077.24 o
  14   0  10     4106.33     4119.46    647.91 o
  16   0  10     9349.27     9225.45    951.81 o
  18   0  10     8082.43     7389.31    875.53 o
 -21   1  10     7004.50     6295.88    585.72 o
 -19   1  10    10349.25     8712.74    645.62 o
 -17   1  10    16850.65    16323.49    856.04 o
 -15   1  10    35314.79    35650.52   1727.44 o
 -13   1  10    25740.28    25627.65    895.01 o
 -11   1  10    13515.13    13503.44    420.54 o
  -9   1  10    39012.40    38879.09    966.15 o
  -7   1  10    36869.38    37427.22   1017.41 o
  -5   1  10    38009.21    38498.57    855.35 o
  -3   1  10    34535.48    34532.76    769.53 o
  -1   1  10    29592.82    29120.75    658.16 o
   1   1  10    34329.27    32177.72    724.15 o
   3   1  10    46355.29    43840.98    971.86 o
   5   1  10    25745.84    24343.68    580.92 o
   7   1  10    36734.70    35479.54    911.72 o
   9   1  10    11767.08    11642.59    343.80 o
  11   1  10    16169.48    17235.73    530.14 o
  13   1  10     7533.80     7983.43    461.71 o
  15   1  10    15395.78    14882.46   2334.42 o
  17   1  10     8726.17     9449.02   1380.65 o
 -22   2  10     6871.28     5009.05   1916.82 o
 -20   2  10     7804.50     7823.92    635.25 o
 -18   2  10    13035.51    11954.53    510.64 o
 -16   2  10    16114.62    16807.83    841.80 o
 -14   2  10    19623.77    19712.64    658.87 o
 -12   2  10    13611.39    13889.42    435.85 o
 -10   2  10    18308.03    18098.31    514.01 o
  -8   2  10    24858.21    25358.70    666.12 o
  -6   2  10    45583.60    44394.91   1084.34 o
  -4   2  10    35356.09    35562.08    848.52 o
  -2   2  10    43320.02    43987.13    973.48 o
   0   2  10    37521.72    35209.96    971.70 o
   2   2  10    33825.65    32541.37    933.79 o
   4   2  10    20428.75    18859.25    595.27 o
   6   2  10    25585.70    24704.08    664.75 o
   8   2  10    17656.19    18449.00    539.01 o
  10   2  10    17799.33    18696.95    561.34 o
  12   2  10    20033.88    20134.13    634.57 o
  14   2  10    11565.96    12674.76    618.06 o
  16   2  10     6879.00     7205.47    496.13 o
  18   2  10     5717.23     5953.21    920.64 o
 -21   3  10     6843.41     7171.63   1352.66 o
 -19   3  10     5705.54     5632.28    359.32 o
 -17   3  10     4844.57     5021.17    319.38 o
 -15   3  10     4791.00     5308.59    310.18 o
 -13   3  10    10372.73     9608.13    404.23 o
 -11   3  10    20446.08    20086.14    759.34 o
  -9   3  10    23794.16    24095.71    656.62 o
  -7   3  10    32036.61    31654.09    817.43 o
  -5   3  10    24749.02    24355.36    582.52 o
  -3   3  10    26932.02    26675.99    697.53 o
  -1   3  10    51874.99    51380.09   1256.23 o
   1   3  10    38288.70    37610.34   1059.56 o
   3   3  10    26824.34    27564.65    720.91 o
   5   3  10    21419.21    20519.81    571.46 o
   7   3  10    21534.53    20052.52   1037.70 o
   9   3  10    23944.83    22579.67    889.12 o
  11   3  10    18388.57    18469.01    580.98 o
  13   3  10    11991.52    12905.14    473.13 o
  15   3  10     5965.45     6601.31    397.64 o
  17   3  10     3578.16     4656.25    434.46 o
 -18   4  10     4063.08     4735.60    420.76 o
 -16   4  10     8628.81     8989.09    490.81 o
 -14   4  10    10860.72    10749.81    642.21 o
 -12   4  10    12886.83    12533.24    482.92 o
 -10   4  10    18681.73    19915.98    651.34 o
  -8   4  10    26218.39    25133.89    691.75 o
  -6   4  10    23217.07    23475.87    728.47 o
  -4   4  10    17624.46    17575.90    511.55 o
  -2   4  10    12262.85    13054.48    406.06 o
   0   4  10    10532.03    10305.08    382.82 o
   2   4  10    14137.43    14070.44    481.59 o
   4   4  10    20636.99    20539.15    650.53 o
   6   4  10    13405.48    14006.72    499.91 o
   8   4  10    15450.51    15758.45    563.80 o
  10   4  10     7268.96     6849.43    311.12 o
  12   4  10     8647.35     8327.08    416.09 o
  14   4  10     8895.43     9172.31    411.73 o
 -17   5  10     8641.67     8229.67    533.57 o
 -15   5  10     6557.81     7129.83    389.49 o
 -13   5  10     9776.49     9009.16    418.57 o
 -11   5  10    16658.76    15498.36    693.83 o
  -9   5  10     8846.06     8810.86    669.10 o
  -7   5  10     9693.20     9971.74    408.31 o
  -5   5  10    10647.16    10347.90    365.53 o
  -3   5  10    10014.04    10191.64    360.87 o
  -1   5  10    11962.70    12367.09    421.86 o
   1   5  10     6166.32     5900.51    289.57 o
   3   5  10     6020.72     6559.53    307.51 o
   5   5  10     8003.87     7805.25    416.87 o
   7   5  10     4963.44     4848.03    335.42 o
   9   5  10     7172.48     7338.69    327.81 o
  11   5  10     6460.96     6730.76    368.14 o
  13   5  10     7481.25     7018.62    533.35 o
 -14   6  10     2194.86     2259.27    250.69 o
 -12   6  10     3343.85     3472.26    280.31 o
 -10   6  10     6232.50     6375.94    348.09 o
  -8   6  10     6472.92     6707.89    665.31 o
  -6   6  10     6014.16     5834.45    428.85 o
  -4   6  10    11461.52    11331.37    408.99 o
  -2   6  10    14830.07    15458.62    501.04 o
   0   6  10     9193.68     8931.70    349.21 o
   2   6  10     6603.36     7182.14    412.59 o
   4   6  10     8654.20     8281.99    469.89 o
   6   6  10     5982.93     5480.68    377.04 o
   8   6  10     7376.71     7428.37    385.96 o
  10   6  10     4035.30     3592.01    337.58 o
 -11   7  10     3129.28     3279.42    282.90 o
  -9   7  10     2020.57     2064.40    232.80 o
  -7   7  10     3787.98     3550.14    277.63 o
  -5   7  10    10171.28    10187.85    437.78 o
  -3   7  10     8397.35     8583.51    426.16 o
  -1   7  10     3549.01     3890.48    248.04 o
   1   7  10     4383.99     4384.36    349.91 o
   3   7  10     6444.04     6090.05    412.39 o
   5   7  10     6338.68     6652.17    439.42 o
   7   7  10     3857.56     3503.65    290.34 o
  -4   8  10      942.31      947.37    187.33 o
  -2   8  10     2181.88     1995.42    216.21 o
   0   8  10     2756.71     2377.34    302.84 o
 -21   1  11       71.90        4.98    269.60 o
 -19   1  11      691.69      337.83    242.74 o
 -17   1  11      322.70      244.93    174.92 o
 -15   1  11     1387.38     1430.58    279.65 o
 -13   1  11     9901.40     9707.16    811.20 o
 -11   1  11     2884.07     3171.38    171.57 o
  -9   1  11      142.60       93.67     65.74 o
  -7   1  11      460.13      567.13     67.34 o
  -5   1  11      453.16      477.72     59.92 o
  -3   1  11     1042.10     1081.01    117.47 o
  -1   1  11      475.57      530.93     60.13 o
   1   1  11      281.95      365.52     58.44 o
   3   1  11      337.47      336.11     58.05 o
   5   1  11      704.35      699.30     90.35 o
   7   1  11      623.26      595.70     96.86 o
   9   1  11      488.44      507.19    105.07 o
  11   1  11     3553.29     3151.54    201.99 o
  13   1  11     1336.88     1065.75    290.78 o
  15   1  11      657.51      348.46    280.31 o
  17   1  11        7.32     -164.50    224.81 o
 -20   2  11       80.44      359.86    272.95 o
 -18   2  11     1506.84     1169.92    353.83 o
 -16   2  11       29.76     -108.29    113.54 o
 -14   2  11      328.01      221.06    121.42 o
 -12   2  11      155.61      101.38     81.39 o
 -10   2  11      311.61      454.10     99.61 o
  -8   2  11     1357.36     1207.13    110.97 o
  -6   2  11     3944.05     4191.80    160.17 o
  -4   2  11     2058.65     1888.70    103.94 o
  -2   2  11     2357.00     2420.48    145.74 o
   0   2  11       45.01      -84.34     84.34 o
   2   2  11      129.29      107.33     59.12 o
   4   2  11      124.33      108.26     62.01 o
   6   2  11     1340.59     1333.98    120.19 o
   8   2  11       29.00       10.04     99.38 o
  10   2  11     1674.41     1586.52    160.17 o
  12   2  11      200.75      187.85    118.43 o
  14   2  11      133.47       46.74    170.77 o
  16   2  11     1553.30     1249.83    346.73 o
 -19   3  11      504.23      221.46    172.37 o
 -17   3  11      987.20      994.94    252.57 o
 -15   3  11     1932.42     1669.15    199.00 o
 -13   3  11     1806.05     1690.33    179.35 o
 -11   3  11     6526.04     6468.35    271.14 o
  -9   3  11     8187.28     8352.33    300.29 o
  -7   3  11      175.36      165.02     67.82 o
  -5   3  11     1774.88     1914.77    138.15 o
  -3   3  11     4663.63     4683.34    200.11 o
  -1   3  11      609.10      525.96     96.11 o
   1   3  11     3427.96     3284.21    188.43 o
   3   3  11     1585.88     1487.78    139.35 o
   5   3  11      395.68      181.93     79.00 o
   7   3  11      112.56      131.63    101.56 o
   9   3  11       50.82        3.17     96.01 o
  11   3  11     1255.22     1561.95    174.32 o
  13   3  11      345.27      291.43    139.21 o
  15   3  11      737.44      336.15    180.00 o
 -18   4  11     1496.18     1435.69    236.81 o
 -16   4  11     1408.68     1556.56    211.96 o
 -14   4  11      947.86      814.94    166.01 o
 -12   4  11      348.49      268.15    120.53 o
 -10   4  11     2440.54     2625.68    201.66 o
  -8   4  11     4302.10     4622.35    254.24 o
  -6   4  11     1312.77     1277.44    128.98 o
  -4   4  11      345.07      226.38     86.93 o
  -2   4  11     6576.03     6254.38    252.44 o
   0   4  11     7394.65     7582.22    321.47 o
   2   4  11     2282.34     2178.99    174.01 o
   4   4  11     1254.92     1287.35    146.43 o
   6   4  11     5320.20     5159.88    326.60 o
   8   4  11     1466.01     1346.14    175.67 o
  10   4  11     1882.54     1477.80    169.45 o
  12   4  11     1082.83      880.48    165.72 o
  14   4  11      919.56      802.13    184.83 o
 -17   5  11      926.72      984.66    208.81 o
 -15   5  11      854.94      747.42    229.06 o
 -13   5  11     1437.32     1663.60    227.20 o
 -11   5  11     2125.31     1849.84    222.88 o
  -9   5  11     1531.19     1764.45    209.75 o
  -7   5  11     1033.02      940.99    145.66 o
  -5   5  11     1580.63     1451.30    157.16 o
  -3   5  11     6897.99     6805.66    285.72 o
  -1   5  11     5875.64     5864.83    263.51 o
   1   5  11      575.52      490.23    124.48 o
   3   5  11      520.92      466.13    146.94 o
   5   5  11     1821.84     1390.67    201.48 o
   7   5  11     3818.05     4345.97    325.87 o
   9   5  11     1912.11     1311.37    209.02 o
  11   5  11      765.30      839.95    183.76 o
  13   5  11      814.90      554.74    176.57 o
 -14   6  11     1129.81     1009.60    227.39 o
 -12   6  11     1238.42     1275.35    245.91 o
 -10   6  11     1632.62     2186.52    253.58 o
  -8   6  11     2038.38     2070.96    237.59 o
  -6   6  11     1853.38     2160.99    187.41 o
  -4   6  11      394.45      415.15    113.72 o
  -2   6  11      520.17      672.87    127.92 o
   0   6  11     1828.39     2067.38    204.66 o
   2   6  11     2908.34     2777.25    281.47 o
   4   6  11     1257.84     1254.73    214.29 o
   6   6  11     1323.03     1512.67    237.01 o
   8   6  11     2208.51     2358.82    357.09 o
  10   6  11      799.25      517.71    183.52 o
 -11   7  11     1130.97     1366.81    231.79 o
  -9   7  11      727.76      613.51    198.42 o
  -7   7  11     1971.12     2143.32    219.17 o
  -5   7  11      646.12      888.78    163.78 o
  -3   7  11      321.33      364.31    137.03 o
  -1   7  11     1388.52     1560.79    183.38 o
   1   7  11     1967.39     2247.15    444.89 o
   3   7  11     3967.04     3827.18    340.92 o
   5   7  11     2735.19     2424.45    291.96 o
 -20   0  12     8519.95     7446.52    882.62 o
 -18   0  12    12388.58    12007.29   1055.72 o
 -16   0  12     6790.78     7271.72    821.01 o
 -14   0  12    31710.76    30627.28   2033.20 o
 -12   0  12    31974.43    32385.60   1380.63 o
 -10   0  12    22791.37    23699.59   1035.58 o
  -8   0  12    14460.70    15428.00    712.28 o
  -6   0  12    17895.09    18657.10    815.24 o
  -4   0  12    31068.31    30336.00    977.32 o
  -2   0  12    26252.68    25231.99    830.31 o
   0   0  12    25530.99    24590.56    815.27 o
   2   0  12    58578.67    55596.03   1722.06 o
   4   0  12    57278.31    53475.78   1673.16 o
   6   0  12    28945.56    28848.17    972.11 o
   8   0  12    13317.28    12468.18    662.79 o
  10   0  12    29232.85    27937.59   3824.73 o
  12   0  12    11981.04    10372.61   1014.89 o
  14   0  12    16641.65    12372.08   1151.07 o
  16   0  12     9231.23     7898.59    907.31 o
 -21   1  12     7251.09     6290.07    829.56 o
 -19   1  12     8943.20     8175.76    629.77 o
 -17   1  12    10056.49     9824.68    759.25 o
 -15   1  12    11563.53    11103.17    872.02 o
 -13   1  12    22183.64    21542.54    711.39 o
 -11   1  12    36363.74    38870.05   1127.42 o
  -9   1  12    29652.20    29263.88    762.16 o
  -7   1  12    22698.12    22739.61    548.81 o
  -5   1  12    52179.11    51160.85   1129.30 o
  -3   1  12    29022.26    29214.50    740.55 o
  -1   1  12    21683.34    20891.21    501.96 o
   1   1  12    50875.61    48867.59   1079.64 o
   3   1  12    29891.74    28556.62    746.18 o
   5   1  12    26067.40    25048.13    677.10 o
   7   1  12    18868.51    18716.29    544.07 o
   9   1  12    19863.83    20179.22    535.94 o
  11   1  12    16855.51    17668.63    735.40 o
  13   1  12     6955.15     6840.30    909.27 o
  15   1  12     6357.88     6277.67    579.57 o
 -20   2  12     8829.60     8996.35    690.94 o
 -18   2  12    11590.27    10885.52    588.11 o
 -16   2  12     8190.20     8797.04    496.11 o
 -14   2  12    11798.50    12423.17    569.65 o
 -12   2  12    16299.78    16622.04    506.50 o
 -10   2  12    29330.12    29065.49    770.86 o
  -8   2  12    30458.69    30424.13    791.56 o
  -6   2  12    28310.54    28286.23    667.46 o
  -4   2  12    34647.05    36144.52    826.43 o
  -2   2  12    33855.87    33344.05    952.34 o
   0   2  12    13811.11    13486.02    446.56 o
   2   2  12    11563.17    11076.93    386.58 o
   4   2  12    18539.74    17835.61    513.49 o
   6   2  12    22187.96    22463.06    628.45 o
   8   2  12    11161.37    11686.79    453.68 o
  10   2  12    13004.94    13390.93    486.93 o
  12   2  12     9435.06    10068.76    396.75 o
  14   2  12     7385.17     8337.83    503.49 o
  16   2  12     3903.09     3743.84    487.29 o
 -19   3  12     6658.25     5854.39    450.09 o
 -17   3  12     9957.47    10395.29    905.18 o
 -15   3  12    14963.27    14806.95    560.41 o
 -13   3  12    13684.06    12606.20    481.51 o
 -11   3  12     5778.21     6045.42    397.19 o
  -9   3  12     7017.15     7167.27    287.16 o
  -7   3  12    18694.71    19369.95    497.75 o
  -5   3  12    17419.07    17411.32    502.98 o
  -3   3  12    18183.15    18667.86    532.17 o
  -1   3  12    12810.60    13074.95    451.90 o
   1   3  12     8686.28     8504.68    362.56 o
   3   3  12    16018.12    16855.82    553.59 o
   5   3  12    16969.83    16412.12    547.90 o
   7   3  12    17675.17    17874.28    701.09 o
   9   3  12    10206.75    10360.42    415.27 o
  11   3  12     8560.33     9375.93    383.25 o
  13   3  12    10660.43    10234.02    425.47 o
  15   3  12     8373.49     9305.47    566.48 o
 -18   4  12     4398.72     4390.15    330.22 o
 -16   4  12    10401.46    10630.93    543.25 o
 -14   4  12     9505.23     8846.00    474.75 o
 -12   4  12     9989.29    10097.47    421.61 o
 -10   4  12     9927.52     9338.71    396.06 o
  -8   4  12    11383.30    11046.27    431.77 o
  -6   4  12    14524.18    14781.93    462.57 o
  -4   4  12    13608.16    14101.18    441.80 o
  -2   4  12    25074.53    26741.02    730.88 o
   0   4  12    29883.07    30294.13    909.67 o
   2   4  12    19735.10    20670.53    668.25 o
   4   4  12     9741.51    10225.19    403.27 o
   6   4  12    11992.22    12011.85    543.57 o
   8   4  12    10734.57    11823.03    552.03 o
  10   4  12     5004.04     5032.75    524.13 o
  12   4  12     7657.50     7115.00    350.66 o
  14   4  12     4899.31     5117.47    324.35 o
 -15   5  12     4726.07     4937.22    374.37 o
 -13   5  12     6144.95     6029.77    388.50 o
 -11   5  12     8931.83     8187.04    574.48 o
  -9   5  12    14685.53    14571.11    768.45 o
  -7   5  12    16683.56    16573.38    524.70 o
  -5   5  12     8829.43     8255.97    328.97 o
  -3   5  12    21083.93    21242.30    624.99 o
  -1   5  12    27241.35    28032.28    874.84 o
   1   5  12    12281.26    12196.84    603.50 o
   3   5  12    12319.36    11963.32    552.59 o
   5   5  12     7343.65     6627.60    443.36 o
   7   5  12     6431.26     6765.02    415.46 o
   9   5  12     4233.54     4316.67    297.88 o
  11   5  12     4024.60     3839.88    349.47 o
 -14   6  12     2589.83     2228.05    286.88 o
 -12   6  12     2850.90     3079.90    301.74 o
 -10   6  12     3855.75     4068.49    321.76 o
  -8   6  12     7011.48     7297.98    357.70 o
  -6   6  12     9667.22     9753.61    384.73 o
  -4   6  12     5486.85     5680.81    284.41 o
  -2   6  12     3412.92     3572.51    235.00 o
   0   6  12     4539.16     4372.22    283.35 o
   2   6  12     5646.47     5863.63    501.29 o
   4   6  12     4027.44     3853.68    325.90 o
   6   6  12     5300.87     5475.99    389.07 o
   8   6  12     7291.92     7340.33    399.73 o
  -9   7  12     3997.20     3833.79    286.11 o
  -7   7  12     2502.85     2775.63    244.37 o
  -5   7  12     1003.56     1319.46    184.17 o
  -3   7  12     1159.30     1614.88    292.63 o
  -1   7  12     3305.67     3465.85    280.58 o
   1   7  12     3477.80     3603.70    339.01 o
   3   7  12     2479.24     2497.86    301.58 o
   5   7  12     2114.49     2360.10    302.20 o
 -21   1  13      758.84      217.88    289.92 o
 -19   1  13      392.71       71.03    246.01 o
 -17   1  13      210.90      130.82    177.19 o
 -15   1  13       72.64      125.85    135.21 o
 -13   1  13     1566.61     1548.82    182.66 o
 -11   1  13     3565.44     3477.75    224.89 o
  -9   1  13      910.61      862.93    122.60 o
  -7   1  13       44.05      -59.22     69.54 o
  -5   1  13      606.84      639.05     85.50 o
  -3   1  13      388.48      504.33     77.96 o
  -1   1  13       17.16      -16.83     53.77 o
   1   1  13      434.30      392.17     77.87 o
   3   1  13     2983.03     3117.95    167.97 o
   5   1  13       17.48      -65.79     65.79 o
   7   1  13        5.77       -8.90     81.44 o
   9   1  13      220.39      162.09    120.99 o
  11   1  13       35.75      -73.55    143.10 o
  13   1  13      197.70      230.23    243.24 o
  15   1  13       15.65       59.79    425.66 o
 -20   2  13      849.03     1112.36    336.88 o
 -18   2  13       98.45       12.82    184.73 o
 -16   2  13       42.82      -13.98    164.19 o
 -14   2  13     2918.94     2997.15    280.26 o
 -12   2  13       90.85       80.82    105.00 o
 -10   2  13       51.32      -39.67     69.35 o
  -8   2  13      823.47      817.68    105.86 o
  -6   2  13     3638.70     3694.72    159.72 o
  -4   2  13     3140.91     2855.75    179.75 o
  -2   2  13       80.95       62.92     73.79 o
   0   2  13     3866.77     3715.12    203.16 o
   2   2  13     6703.81     6712.78    289.09 o
   4   2  13      875.75      829.27    163.11 o
   6   2  13      602.68      632.16    111.95 o
   8   2  13      515.09      351.37    126.68 o
  10   2  13     1022.84      663.19    139.74 o
  12   2  13      344.38      307.88    140.61 o
  14   2  13       86.83     -209.79    209.79 o
 -19   3  13      172.65      179.24    213.45 o
 -17   3  13      686.22      527.15    222.90 o
 -15   3  13      976.25      690.67    161.50 o
 -13   3  13      615.29      508.20    132.22 o
 -11   3  13       48.42       59.67     99.16 o
  -9   3  13       77.55       -2.39     73.15 o
  -7   3  13      129.67      144.80     77.44 o
  -5   3  13     2023.68     2100.21    150.38 o
  -3   3  13      166.05      176.82     94.11 o
  -1   3  13     9677.85     9599.67    370.16 o
   1   3  13    11165.83    11183.60    415.55 o
   3   3  13      453.81      403.51    110.26 o
   5   3  13      983.61     1071.56    143.74 o
   7   3  13      336.51      244.17    137.19 o
   9   3  13     1078.42      901.34    153.21 o
  11   3  13      569.68      345.58    148.44 o
  13   3  13      605.06      454.76    153.78 o
 -18   4  13      652.94      698.74    204.62 o
 -16   4  13     1159.01     1349.49    207.00 o
 -14   4  13     2345.08     2135.21    238.19 o
 -12   4  13      268.99      268.56    183.35 o
 -10   4  13      649.29      734.83    141.19 o
  -8   4  13      552.83      404.31    104.01 o
  -6   4  13      777.49      668.99    143.88 o
  -4   4  13     1280.07     1190.18    137.14 o
  -2   4  13      470.03      515.36    120.58 o
   0   4  13      353.94      206.53    108.18 o
   2   4  13      740.69      637.44    131.94 o
   4   4  13     1382.08     1421.67    199.95 o
   6   4  13      887.66      678.55    174.21 o
   8   4  13     1435.10     1306.61    219.17 o
  10   4  13     2506.80     2208.13    230.60 o
  12   4  13      827.25      866.43    199.08 o
 -15   5  13      665.93      612.83    201.02 o
 -13   5  13      344.09      324.18    240.31 o
 -11   5  13     1078.99     1073.85    194.06 o
  -9   5  13     6628.09     7112.75    375.93 o
  -7   5  13     7704.24     7780.95    359.13 o
  -5   5  13     2019.37     1719.44    164.99 o
  -3   5  13      476.87      415.51    112.24 o
  -1   5  13      461.35      398.13    127.36 o
   1   5  13     1656.18     1646.15    186.35 o
   3   5  13     2520.20     2672.22    263.85 o
   5   5  13     2774.34     3058.60    286.96 o
   7   5  13     1952.78     2012.96    256.19 o
   9   5  13      656.90      442.43    175.07 o
 -12   6  13     2247.96     2150.17    269.07 o
 -10   6  13     2100.99     2195.54    267.38 o
  -8   6  13     2970.14     2485.06    230.38 o
  -6   6  13     3377.32     3432.85    245.85 o
  -4   6  13     2104.38     2232.07    197.50 o
  -2   6  13     2424.11     2377.58    202.15 o
   0   6  13     1997.82     1448.49    193.89 o
   2   6  13     1700.46     1759.02    250.50 o
   4   6  13     1219.11     1141.24    225.58 o
   6   6  13     1681.14     2015.34    276.92 o
  -7   7  13      674.46      784.95    216.50 o
  -5   7  13      666.59      563.63    156.88 o
  -3   7  13     2388.45     2581.63    225.50 o
  -1   7  13      988.48      878.70    191.68 o
   1   7  13      627.37      878.90    225.21 o
 -20   0  14     7561.89     6794.70    856.95 o
 -18   0  14     9995.10     9588.28    948.63 o
 -16   0  14    14771.50    14051.89   2132.83 o
 -14   0  14    20524.06    20871.96   1018.68 o
 -12   0  14     7667.70     8612.93    538.99 o
 -10   0  14    31441.80    30947.93   1313.55 o
  -8   0  14    19808.92    21673.60   1394.22 o
  -6   0  14    24992.65    26853.40   1133.32 o
  -4   0  14    17909.55    18978.27    839.88 o
  -2   0  14    21417.28    20552.10    886.75 o
   0   0  14    29039.93    28942.04    962.84 o
   2   0  14     9489.81     9029.16    384.41 o
   4   0  14     2971.24     3038.31    288.51 o
   6   0  14     5803.51     6190.57    434.00 o
   8   0  14    19750.70    18779.26    927.61 o
  10   0  14    10698.68    10346.81   1000.34 o
  12   0  14     8452.64     5208.43    754.75 o
  14   0  14    13198.68    11367.21   1130.05 o
 -19   1  14     7808.26     8112.98    634.37 o
 -17   1  14     8611.11     8461.13    502.16 o
 -15   1  14    10257.15    10661.29    554.50 o
 -13   1  14    15043.47    15472.06    569.39 o
 -11   1  14    15910.14    16669.51    580.38 o
  -9   1  14    14780.33    15610.82    535.58 o
  -7   1  14    17576.05    18734.46    599.45 o
  -5   1  14    36025.61    36255.89   1036.07 o
  -3   1  14    23464.00    23778.12    633.63 o
  -1   1  14    29487.17    28875.07    844.44 o
   1   1  14     9140.99     9400.75    353.14 o
   3   1  14    16683.05    16551.51    489.93 o
   5   1  14    29867.89    29963.19    809.43 o
   7   1  14    17451.32    16847.06    639.40 o
   9   1  14    15750.39    15919.78    695.13 o
  11   1  14    10533.41    10945.57    705.28 o
  13   1  14     8443.75     7684.25   1242.02 o
 -18   2  14     6731.82     6579.90    462.55 o
 -16   2  14     6820.69     6605.17    460.09 o
 -14   2  14     8596.72     9154.13    484.66 o
 -12   2  14    12738.49    13125.92    504.33 o
 -10   2  14    30068.20    29886.84    910.17 o
  -8   2  14    21815.47    21378.00    543.32 o
  -6   2  14    19356.44    19459.93    552.40 o
  -4   2  14    19224.76    19518.10    620.93 o
  -2   2  14    23471.26    23051.96    710.38 o
   0   2  14    23843.19    22419.60    692.67 o
   2   2  14    25788.76    25090.13    765.86 o
   4   2  14    31732.66    31269.09    927.69 o
   6   2  14    26482.59    26366.35    832.69 o
   8   2  14    16762.51    17101.26    610.04 o
  10   2  14     8974.89     9227.11    414.85 o
  12   2  14     6773.59     7492.87    484.86 o
  14   2  14     6648.20     7417.82    640.89 o
 -17   3  14     8058.81     7910.18    500.15 o
 -15   3  14     9682.24     8544.81    489.17 o
 -13   3  14    12114.91    13263.53    505.66 o
 -11   3  14    19147.65    18511.83    561.98 o
  -9   3  14    26997.38    26702.88    739.93 o
  -7   3  14    18823.51    19436.17    567.77 o
  -5   3  14    10674.25    11066.67    371.94 o
  -3   3  14    17440.36    18093.00    598.76 o
  -1   3  14    21050.88    20869.09    669.45 o
   1   3  14    25066.28    24211.57    755.31 o
   3   3  14    13756.17    14404.08    509.15 o
   5   3  14     7731.03     8066.27    421.92 o
   7   3  14     7617.72     8222.86    434.67 o
   9   3  14     6237.89     5831.80    326.99 o
  11   3  14     7310.32     7848.33    362.67 o
  13   3  14     5706.09     5708.48    373.95 o
 -16   4  14     8628.05     8675.49    744.40 o
 -14   4  14     8256.14     7620.16   1277.35 o
 -12   4  14     8784.95     8608.05    453.39 o
 -10   4  14     3151.44     3056.22    246.37 o
  -8   4  14     7880.98     7832.43    341.52 o
  -6   4  14    12297.19    12917.40    489.93 o
  -4   4  14    13871.17    14087.47    458.78 o
  -2   4  14    15722.04    15410.70    547.73 o
   0   4  14    10450.51    10457.03    418.17 o
   2   4  14    10126.80    10912.89    434.09 o
   4   4  14     8907.31     8803.07    449.78 o
   6   4  14     7979.40     8132.54    470.36 o
   8   4  14     4465.21     4423.51    349.67 o
  10   4  14     5694.20     6110.41    358.73 o
 -15   5  14     4172.74     3686.08    394.89 o
 -13   5  14     4306.74     4333.36    342.76 o
 -11   5  14     4131.23     4565.71    339.99 o
  -9   5  14     3737.56     3938.11    262.60 o
  -7   5  14     3760.43     3924.40    236.98 o
  -5   5  14     4460.51     4036.83    238.40 o
  -3   5  14     8350.80     8475.12    342.87 o
  -1   5  14     4905.94     4692.99    283.87 o
   1   5  14    11610.81    12039.79    482.99 o
   3   5  14     9952.73     8901.27    478.16 o
   5   5  14     5317.99     5056.42    366.75 o
   7   5  14     7412.53     7422.11    457.46 o
   9   5  14     4669.22     5325.06    346.52 o
 -10   6  14     3638.39     3723.65    278.85 o
  -8   6  14     4664.08     4560.63    294.38 o
  -6   6  14     5703.63     5574.85    399.30 o
  -4   6  14     4847.94     5021.45    280.31 o
  -2   6  14     3900.77     4181.45    293.08 o
   0   6  14     3659.41     3319.91    268.74 o
   2   6  14     5060.35     4854.17    374.44 o
   4   6  14     3959.48     4037.70    345.38 o
   6   6  14     3483.32     3358.08    411.41 o
 -19   1  15      112.44     -103.43    262.22 o
 -17   1  15       35.21       81.31    189.19 o
 -15   1  15      106.06      101.04    142.85 o
 -13   1  15      445.16      336.11    144.00 o
 -11   1  15      794.35      594.22    143.67 o
  -9   1  15      439.45      341.55    114.41 o
  -7   1  15     1052.03     1202.92    191.48 o
  -5   1  15      581.81      615.72    109.65 o
  -3   1  15      648.68      619.46    133.29 o
  -1   1  15       64.63       26.00     83.74 o
   1   1  15     1135.34     1183.22    137.68 o
   3   1  15    10392.17     9918.54    380.38 o
   5   1  15     1860.81     1666.96    153.29 o
   7   1  15       98.51      129.44    123.35 o
   9   1  15       40.25        5.50    153.45 o
  11   1  15       68.12      173.97    180.86 o
  13   1  15        3.45      140.59    266.24 o
 -18   2  15      245.42       77.83    202.95 o
 -16   2  15      367.53      301.74    198.11 o
 -14   2  15      693.07      543.61    181.27 o
 -12   2  15      190.12      219.55    121.96 o
 -10   2  15      975.26     1144.10    156.49 o
  -8   2  15     2250.08     2054.96    223.59 o
  -6   2  15      785.10      694.81    126.34 o
  -4   2  15      509.28      446.35    110.30 o
  -2   2  15      510.78      500.93    112.71 o
   0   2  15      354.80      288.29    101.53 o
   2   2  15      646.63      405.13    116.10 o
   4   2  15     1443.87     1405.55    161.47 o
   6   2  15     2255.43     1982.75    185.21 o
   8   2  15     2534.51     2283.26    245.12 o
  10   2  15      327.84      203.42    187.87 o
  12   2  15      288.89     -110.13    225.88 o
 -17   3  15      435.96      262.40    210.41 o
 -15   3  15     1376.91     1206.59    235.86 o
 -13   3  15      550.72      280.99    162.86 o
 -11   3  15      162.58      274.47    122.54 o
  -9   3  15      429.51      483.73    113.06 o
  -7   3  15     2203.57     2136.46    167.61 o
  -5   3  15     1740.46     1812.66    175.12 o
  -3   3  15       43.34        3.43     97.36 o
  -1   3  15      810.13      875.30    142.34 o
   1   3  15       67.40      145.91    113.77 o
   3   3  15     2211.58     2252.06    281.90 o
   5   3  15       79.69      263.67    120.96 o
   7   3  15       66.82      122.35    146.11 o
   9   3  15      924.65      701.46    185.62 o
  11   3  15      505.30      171.16    160.82 o
 -16   4  15      628.71      450.14    256.36 o
 -14   4  15     1132.73      984.11    205.80 o
 -12   4  15     2595.53     2702.82    272.57 o
 -10   4  15     3469.31     3295.66    218.77 o
  -8   4  15      127.02      110.34    102.73 o
  -6   4  15     1923.06     2058.13    176.53 o
  -4   4  15     3543.18     3659.82    246.48 o
  -2   4  15     2315.85     2139.64    197.28 o
   0   4  15      422.94      313.25    123.16 o
   2   4  15      666.37      578.62    145.23 o
   4   4  15      958.56      630.67    177.88 o
   6   4  15       57.95       31.64    153.20 o
   8   4  15       73.17        8.88    162.88 o
  10   4  15      160.41      -45.55    151.70 o
 -13   5  15     1390.75     1641.99    250.83 o
 -11   5  15     1412.87     1298.41    192.91 o
  -9   5  15      751.76      496.83    139.60 o
  -7   5  15      194.92      299.01    122.59 o
  -5   5  15      816.29      912.87    147.01 o
  -3   5  15     2172.15     2141.26    272.26 o
  -1   5  15     1701.80     1678.33    203.03 o
   1   5  15     1124.64     1267.03    189.59 o
   3   5  15     1440.69     1282.82    226.46 o
   5   5  15     2113.96     2330.27    302.03 o
   7   5  15     1807.00     2148.59    435.14 o
  -8   6  15     2743.96     2230.27    227.60 o
  -6   6  15     1470.18     1504.36    187.33 o
  -4   6  15      728.81      757.14    161.60 o
  -2   6  15      901.17     1234.61    200.46 o
   0   6  15     1280.28     1335.92    206.12 o
   2   6  15     2226.97     2433.75    400.24 o
 -18   0  16     6891.54     6001.32    757.93 o
 -16   0  16     7509.28     8185.58    965.01 o
 -14   0  16     8646.14     8449.00    592.33 o
 -12   0  16     6961.29     7173.99    600.35 o
 -10   0  16    16063.72    17167.40    846.43 o
  -8   0  16    21416.88    22239.06   1011.41 o
  -6   0  16    62213.54    62593.60   2435.43 o
  -4   0  16    17034.83    16872.89    859.15 o
  -2   0  16    21197.96    21004.48   1233.96 o
   0   0  16    22115.95    22176.24   1436.64 o
   2   0  16    23348.33    23010.70   1476.25 o
   4   0  16    11421.46    12053.68    662.32 o
   6   0  16    14288.38    14042.65    859.51 o
   8   0  16    12319.81    12482.92    734.45 o
  10   0  16     6763.70     6120.64    821.01 o
  12   0  16     4757.83     5332.39    822.47 o
 -17   1  16     7099.18     7439.84    487.47 o
 -15   1  16    11038.92    10524.75    484.98 o
 -13   1  16     8585.97     9553.55    436.02 o
 -11   1  16    15410.71    15771.90    572.54 o
  -9   1  16    14653.22    14719.38    527.38 o
  -7   1  16    18295.44    18910.35    626.81 o
  -5   1  16    13554.93    14122.13    999.15 o
  -3   1  16    17025.05    17793.17    683.88 o
  -1   1  16    26466.04    25304.17    902.82 o
   1   1  16    17085.17    16532.52    557.75 o
   3   1  16    15324.69    14640.89    513.65 o
   5   1  16     4269.85     4152.12    302.13 o
   7   1  16    11049.35    11355.84    536.88 o
   9   1  16    13876.89    14814.55    765.35 o
  11   1  16     8020.88     8486.53    669.38 o
 -16   2  16     8668.29     8841.42    835.84 o
 -14   2  16    12252.14    11663.31    502.59 o
 -12   2  16    12929.88    13310.43    521.33 o
 -10   2  16    11414.39    11072.30    601.36 o
  -8   2  16     7417.54     8633.79    448.50 o
  -6   2  16    13836.08    13198.21    570.89 o
  -4   2  16     9444.27     9869.89    392.04 o
  -2   2  16    11209.84    11147.77    425.70 o
   0   2  16    12420.11    13354.37    485.83 o
   2   2  16    17201.47    18612.16    621.93 o
   4   2  16    11807.63    10951.81    429.95 o
   6   2  16     8327.17     8356.83    372.83 o
   8   2  16     7876.84     7643.48    556.77 o
  10   2  16     8295.73     8602.63    626.43 o
 -15   3  16     8693.93     8681.95    639.28 o
 -13   3  16     8003.00     8347.18    588.79 o
 -11   3  16     9405.63     9067.95    645.36 o
  -9   3  16    11917.28    12185.26    574.49 o
  -7   3  16    11511.77    11593.01    401.32 o
  -5   3  16    13784.33    14301.35    524.68 o
  -3   3  16    14359.06    13937.69    511.78 o
  -1   3  16    10718.45    10947.47    597.98 o
   1   3  16    10313.95    10798.71    431.92 o
   3   3  16    11996.46    12475.88    479.68 o
   5   3  16    17440.89    16523.18    691.30 o
   7   3  16    11342.54    10783.03    727.64 o
   9   3  16     5363.79     5150.16    320.94 o
 -14   4  16     6281.37     6913.17   1390.31 o
 -12   4  16     6660.47     6344.07    518.94 o
 -10   4  16     8907.71     8203.83    349.76 o
  -8   4  16    12019.23    12281.45    433.26 o
  -6   4  16     5078.03     5315.12    266.64 o
  -4   4  16    11759.96    11907.69    474.49 o
  -2   4  16    12398.61    12201.44    480.89 o
   0   4  16     9377.23    10055.65    431.22 o
   2   4  16     6573.99     6222.10    381.09 o
   4   4  16     6564.08     5901.06    384.83 o
   6   4  16     7890.15     7942.61    466.74 o
   8   4  16     8578.51     7974.35    480.12 o
 -11   5  16     5650.29     5488.75    326.37 o
  -9   5  16     6520.49     6669.06    431.65 o
  -7   5  16     6255.32     5896.92    301.67 o
  -5   5  16     7607.49     6797.43    411.41 o
  -3   5  16     5691.19     5767.87    589.51 o
  -1   5  16     3360.95     3100.07    468.12 o
   1   5  16     5827.83     6347.49    351.02 o
   3   5  16     5510.36     5551.79    393.20 o
   5   5  16     7363.77     7183.61    595.83 o
  -6   6  16     1984.45     2120.28    235.94 o
  -4   6  16     4828.46     5305.15    339.92 o
  -2   6  16     4975.03     5181.31    434.87 o
 -17   1  17      228.52      -75.10    184.53 o
 -15   1  17       13.13       66.67    154.48 o
 -13   1  17      246.45      188.92    142.68 o
 -11   1  17      555.65      585.95    180.04 o
  -9   1  17      174.89       68.27    117.36 o
  -7   1  17        5.23       31.21    122.88 o
  -5   1  17        5.02       75.88    126.22 o
  -3   1  17      385.66      183.78    130.69 o
  -1   1  17      127.30      124.75    124.87 o
   1   1  17       58.22       58.81    116.81 o
   3   1  17       57.31       76.83    134.00 o
   5   1  17       65.08       15.87    143.44 o
   7   1  17      232.39       59.42    144.59 o
   9   1  17       16.93     -115.13    206.30 o
 -16   2  17      184.81      170.53    193.81 o
 -14   2  17      497.25      685.95    183.69 o
 -12   2  17     1173.62     1280.35    229.71 o
 -10   2  17     1424.57     1616.60    378.49 o
  -8   2  17      457.56      550.54    173.78 o
  -6   2  17      226.16      103.10    137.73 o
  -4   2  17     2034.22     1811.64    214.30 o
  -2   2  17     1081.59      987.29    220.83 o
   0   2  17      410.97      324.58    123.02 o
   2   2  17       58.69      -52.95    108.78 o
   4   2  17       82.50       30.96    118.91 o
   6   2  17      239.86      261.79    165.45 o
   8   2  17       35.07      -17.67    221.22 o
 -15   3  17      830.86      814.39    290.02 o
 -13   3  17      173.16      210.59    206.77 o
 -11   3  17     1380.52     1448.70    242.58 o
  -9   3  17      774.47     1071.85    209.43 o
  -7   3  17     2361.27     2436.11    279.49 o
  -5   3  17      821.71      964.10    158.95 o
  -3   3  17     1081.58      901.02    172.92 o
  -1   3  17      126.80      126.64    123.75 o
   1   3  17       36.13       -5.58    117.98 o
   3   3  17      830.22      660.17    158.29 o
   5   3  17     1606.64     1635.90    234.45 o
   7   3  17     4057.03     3691.26    322.32 o
 -12   4  17      395.97      229.68    226.68 o
 -10   4  17      793.56      659.04    210.23 o
  -8   4  17      970.82     1050.91    162.21 o
  -6   4  17     1733.54     2041.36    215.66 o
  -4   4  17     1026.02     1116.07    177.01 o
  -2   4  17     3390.66     3598.12    260.44 o
   0   4  17     1227.44     1107.99    183.11 o
   2   4  17     1088.78     1153.04    182.10 o
   4   4  17     1601.35     1768.70    252.83 o
   6   4  17     2498.81     2774.38    302.07 o
  -9   5  17      475.63      237.10    141.35 o
  -7   5  17      639.98      627.20    145.89 o
  -5   5  17     1739.65     1539.71    207.50 o
  -3   5  17     1531.33     1699.98    284.44 o
  -1   5  17      772.12      709.06    170.66 o
   1   5  17     1100.41     1466.85    216.03 o
   3   5  17     1543.06     1112.44    233.59 o
 -16   0  18    13646.12    13574.90   1013.67 o
 -14   0  18     9853.02    10258.30   1752.65 o
 -12   0  18     9829.24    10794.15    682.68 o
 -10   0  18     7667.71     8353.79    557.84 o
  -8   0  18     9631.28    10245.73    757.93 o
  -6   0  18    12639.63    13255.86    699.93 o
  -4   0  18    11897.07    12216.09    987.26 o
  -2   0  18    21160.55    21293.62   1438.35 o
   0   0  18     7686.35     7392.24    717.83 o
   2   0  18    12736.52    13195.28   1024.91 o
   4   0  18    13778.05    14656.86   1113.42 o
   6   0  18    15110.41    15429.46   1164.52 o
   8   0  18     9558.10     9864.80    895.09 o
 -15   1  18     9931.09     9485.67    472.22 o
 -13   1  18     8906.47     9738.33    693.14 o
 -11   1  18    11620.77    11887.26    491.12 o
  -9   1  18     7859.14     8701.14    471.43 o
  -7   1  18    15816.01    15983.91    755.51 o
  -5   1  18    10443.55    10655.20    506.08 o
  -3   1  18    14632.86    15055.59    628.31 o
  -1   1  18    11431.94    12031.05    536.45 o
   1   1  18    16303.11    15842.75    819.80 o
   3   1  18    11785.67    11189.46    652.30 o
   5   1  18     8534.25     8447.28    467.30 o
   7   1  18     8091.49     8648.36    488.89 o
 -14   2  18     6673.63     7091.19    592.72 o
 -12   2  18     9604.57    10262.95    558.93 o
 -10   2  18     9144.34     9640.24    521.89 o
  -8   2  18     9315.60     9678.45    506.94 o
  -6   2  18    13280.71    13324.90    604.25 o
  -4   2  18    14698.41    14756.84    721.15 o
  -2   2  18    13728.13    14400.53    729.99 o
   0   2  18     8975.62     9338.19    465.47 o
   2   2  18    12752.28    13105.58    503.84 o
   4   2  18     9097.07     9688.31    503.13 o
   6   2  18     4942.10     5074.05    534.22 o
   8   2  18     3470.04     3573.55    494.61 o
 -13   3  18     4845.56     4563.59    459.71 o
 -11   3  18     7605.42     7391.79    471.44 o
  -9   3  18     9959.77    10718.33    560.82 o
  -7   3  18     9273.24     9547.10    564.27 o
  -5   3  18     8067.20     8530.88    470.62 o
  -3   3  18     7187.23     7090.77    421.20 o
  -1   3  18     8861.54     8631.91    397.68 o
   1   3  18     9395.73     9868.99    524.76 o
   3   3  18     8161.95     8829.54    413.71 o
   5   3  18     6299.25     6091.78    406.13 o
 -10   4  18     9307.38     8957.79    535.28 o
  -8   4  18     8600.65     8529.27    508.62 o
  -6   4  18     5836.42     5318.15    393.55 o
  -4   4  18     5310.42     5644.67    331.20 o
  -2   4  18     3348.91     3455.47    267.59 o
   0   4  18     5526.79     5630.58    335.08 o
   2   4  18     5029.96     5021.38    317.50 o
   4   4  18     6039.80     5059.83    562.05 o
 -13   1  19      141.47      226.95    236.65 o
 -11   1  19        5.36     -153.99    153.99 o
  -9   1  19       42.16      182.70    162.73 o
  -7   1  19      671.73      781.02    192.37 o
  -5   1  19      484.60      588.38    175.20 o
  -3   1  19      378.48      464.69    166.04 o
  -1   1  19       12.22     -128.98    163.95 o
   1   1  19       57.22       19.67    167.57 o
   3   1  19        4.42      196.96    189.55 o
   5   1  19       45.25     -193.77    193.77 o
 -12   2  19      131.28      -84.73    172.29 o
 -10   2  19       91.86       73.39    164.41 o
  -8   2  19     1473.11     1405.90    238.23 o
  -6   2  19      853.41      718.72    191.51 o
  -4   2  19      158.54       74.16    147.25 o
  -2   2  19      244.10      392.46    167.19 o
   0   2  19      130.60      100.17    144.52 o
   2   2  19      482.93      131.99    314.42 o
   4   2  19       13.17      156.70    169.95 o
 -11   3  19      677.08      504.82    216.67 o
  -9   3  19      446.14      206.17    187.87 o
  -7   3  19      887.31      527.59    200.67 o
  -5   3  19      191.11      302.31    174.74 o
  -3   3  19     1434.95     1466.26    234.62 o
  -1   3  19      458.98      508.95    185.94 o
   1   3  19      260.73      149.02    142.38 o
   3   3  19       42.96      163.15    154.28 o
  -6   4  19      934.34      868.65    314.19 o
  -4   4  19      579.49      549.36    196.96 o
  -2   4  19      282.29      211.79    161.70 o
   0   4  19      613.40      687.16    183.24 o
 -12   0  20     7042.45     7250.46   1331.14 o
 -10   0  20     8714.32     8491.32    586.22 o
  -8   0  20    11121.84    11919.76   1058.65 o
  -6   0  20     5573.53     6132.62    737.15 o
  -4   0  20     7347.56     6376.13    723.21 o
  -2   0  20    11552.75    10925.66    944.72 o
   0   0  20    10572.54    10934.95    943.01 o
   2   0  20     8309.33     8487.33    846.19 o
   4   0  20     8736.67     8805.17    867.95 o
 -11   1  20     7175.29     7675.77    649.38 o
  -9   1  20     8493.48     9437.89    962.85 o
  -7   1  20    11462.00    11485.80    568.26 o
  -5   1  20     7596.93     8503.46    467.87 o
  -3   1  20     7554.47     7448.88    710.37 o
  -1   1  20     6230.93     5543.27    477.83 o
   1   1  20    10235.69    10003.46    652.21 o
   3   1  20     9278.42     9687.45    642.16 o
 -10   2  20     6290.02     6383.58    577.74 o
  -8   2  20     7169.08     6860.53    578.48 o
  -6   2  20     8503.15     9367.69    512.99 o
  -4   2  20     8828.12     9422.37    503.59 o
  -2   2  20     7462.65     7972.10    458.25 o
   0   2  20     7195.16     7923.10    581.57 o
   2   2  20     6003.05     5906.63    498.27 o
  -7   3  20     5080.97     4806.37    483.58 o
  -5   3  20     8437.38     8113.47    511.28 o
  -3   3  20    11004.35    10274.08    550.12 o
  -1   3  20     8190.03     8553.38    495.18 o
  -7   1  21       48.11       99.49    211.14 o
  -5   1  21        6.24      136.57    218.25 o
  -3   1  21      105.45      188.63    209.76 o
  -1   1  21      601.86      579.23    275.91 o
 
